# Supplementary material for: Genome-wide identification and characterization of small auxin-up RNA (SAUR) gene family in plants: evolution and expression profiles during normal growth and stress response
Source: BMC Plant Biol. 2021 Jan 6;21:4. doi: 10.1186/s12870-020-02781-x (PMC7789510; doi:10.1186/s12870-020-02781-x)
Supplement: Supplementary file 4 — Additional file 4: Supplementary Table 2. The length, isoelectric point and subcellular location of small auxin-up RNA (SAUR) proteins from the thirteen plant species. [file 12870_2020_2781_MOESM4_ESM.xlsx]

## Sheet: Sheet1
Supplementary Table S2 The length, isoelectric point（pI） and subcellular location of small auxin‐up RNA (SAUR) gene family from thirteen plant species.
Name	Gene ID	Length	MW/kDa	pI	subcellular location (predicted based on protein sequences in Table S2)	subcellular location (predicted based on protein sequences in published proteomes)	SAUR protein sequences in published proteomes)
	Pp3c12_6430	173	19.6522	6.93	Nucleus	Nucleus	MAISKKLSNFLRTLFHPNFRFYARSLSSSRQTSFSSSEALDSCEISCPNLSSGSRRRSRNWVKTVASCDCEDSCCWGPPSGVPEGCFPVYVGLERRRFLIQTSHLRNDIFQLLLSKSEEEYGLSCEGGLRIACHPDVFEHFLRWLESKETHCPQEMIQFSAQESTSICATV
	Pp3c12_6800	149	16.9097	8.61	Nucleus	Nucleus	MMSGKKIGKLVQKYMRVESFRDSDNLDRSSPRSLKRWSGRASSFSSSTSNRGSGRSLERGNGPQSDCWDEDAPEDVPSGSLAVYVGPKRRRFVIQTSFLYTRVFRELLRRSEEEYGFETEGGLRIACEAGNFEKLLWQLETSGNSDESF
	Pp3c13_18910	135	15.3683	9	Cell membrane/ Cell wall/ Chloroplast/ Cytoplasm/ Mitochondrion/ Nucleus	Cell membrane/Cell wall/Chloroplast/Cytoplasm/Mitochondrion/Nucleus	MISGKRIGKLVKKFMRGVPEYGSPWANTRSLKRWWSGNFSISSRSWSHRSGESRSSSGSDSDDWNNDAPAGIPQGCFAVYVGPEMRRFVIHTTFLHKQVFRDLLKKTEEEYGFESEGGLRIACEAAVFEELLWQS
	Pp3c13_18960	139	15.6329	9.71	Chloroplast	Chloroplast	MSKGKSASEKMQRVVRKLQRRIGNNNQQYQKLSPDAASLRIGVSLPKRTSLSGLRQIAPESDDEPPDFAPSDVPQGFLAVYVGSERQRFVISAASLKHQKFKELLEKSAEEYGFAHKGGLNIACDVVYFEYLLRYIKGR
	Pp3c13_3260	162	18.6712	7.65	Nucleus	Nucleus	MLHSSSFKGHVPPQNSRRIRFIASAFSCDRSLRSWCCSHHSWESVSDSNHDSKDDCWSSSMHDVPRGCLPVYVGKERRRFVIPMSYLSDSVFRALLAKSEEEYGLRCEGGLRIACSPNVFEHFLWWLEGETTHFSEEMEHLCSGSSRQI
	Pp3c13_3290	152	17.3248	6.7	Chloroplast/ Cytoplasm/ Nucleus/ Peroxisome	Chloroplast/Cytoplasm/Nucleus/Peroxisome	MVRVEFSSSSGRTMRIGVSEKMHKALQRLHLHGVAGGNSLYQNMLSDAEVDSRGRVPEDVPAGFLVVYVGDERRRFVIRAKTLNHATFRVLLEKSAAEFGYKHDGGLIIACDVAFFEHLLWLIETNNPSLFREELRHYWAFSPDYTTCHIVD
	Pp3c16_22730	155	17.0741	6.2	Nucleus	Nucleus	MAPSKKLTKFLKKVLHISPQGHKKSMSRHSSATSNSFDSSSLGINSGRSWGSRTDVRNYDSDAECPSPPPDVPAGCLAVYVGKVQRRFVIPTSYLSNGVFRALLAKSEEEFGFCCDGGLRIACAPDVFEHLLWWLEGNSHEFVEETEAVGQDYSE
	Pp3c16_22750	168	18.8482	6.05	Nucleus	Nucleus	MSNRVSCKMQKALHKLQKSISSSSLSYQSMHHHSDVKSPPKMGGSLRNGCAFGRSGQFAVSDLSDRDSDSEDWAPDDVPEGYLVVYVGEGRRRFVIKAKYLSHTVFKALLNKSAEEFGYEHKRGLEIACEVDFFEHLLCLVETNNPSFFSTEIDELVGVYAYSHCIDA
	Pp3c25_12110	169	18.4997	5.96	Nucleus	Nucleus	MPSRGVSGKMQKALHKLQKSISSSNLNHQAMHHHSDAKSPSRTGGTLRNGCAFGRSGRFAVSDLNDSDSDSNDSAPIDVPEGNLVVYVGEERCRFVVQAKHLSHPVFKALLNKSAEEFGYEHKGGLEIACEVDFFKHMLCLIETNDSSFSSIEIDELVGIYAYPQCVDA
	Pp3c25_12120	155	17.2215	6.51	Chloroplast/ Nucleus	Nucleus	MSRHSSATSNTFDSSSLGINSGRSWGSMADIHSYDSDVEFSNPPPDVPAGCLAVYVGKERRRFVIPTSYLSNSVFRALLARSEEEFGFCCEGGLRIACTPDVFEHLLWFLEGATAEFVEETNIMGQDRSR
	Pp3c3_16570	171	19.1017	8.67	Nucleus	Nucleus	MQGKAASKKMQRAVRMLQSRIGNKNLPYQSLSSNESVFPRSGTSLIKPTSLSRSRLFDTESDEENPASPPSDVPEGFLAVYVGSERQRFVISAACLKHQMFKALLEKSAEEYGFQHKGGLPLACDVPYFENLLWSIKREETGFQVNYCSCFSVYSYPQ
	Pp3c3_6860	139	15.9326	8.4	Chloroplast/ Cytoplasm/ Nucleus	Chloroplast/Cytoplasm/Nucleus	MRIGVSEKIHRALQRLHLHGIGGGNSLQHNVHCDVKVRKVDLVPSDVPAGFLVVYVGDERRRFVIRAYTLKHAVFRVLLEKSAEEFGYKHDGGLIIACDVAFFEHLLWLIETKSPSLCRMELRHYWAFAPDNTICHMVD
	Pp3c4_13150	147	16.7089	7.64	Chloroplast/ Nucleus
	Pp3c4_13160	155	17.5486	6.14	Nucleus	Nucleus	MSKGKVSEKMQRAVRRFQSRIVNPNDQYQNLSSDEASPRSGGSLRKRSSLSRSGQFDVESDDECPDPPPSDVPEGYLAVYVGCERQRFVISADYLKHQMFKALLEKSAEEYGFEHKGGLPIACDVTYFENLLWSIKTNQVNSCSCFFVNSYPRDA
	Pp3c5_24590	155	17.2564	5.95	Nucleus	Nucleus	MAASKKLIKFFHRVLHISPQSYKPPLSRHLSAASNSFESSSLNINSGRSWGSVSDAHCYDSDEEHSSPPADVPVGCLAVYVGKERRRFVIPTSCLSNNAFRALLAKSEEEFGFCCDGGLRIACTPDVFEHLLWWLEGVTHEFVEEAEIPGQDRSR
	Pp3c5_24610	151	16.6076	6.19	Nucleus	Nucleus	MPNKMQKAFQKLQKSISSSNLQYRSIYHNDAKSPSKSGGSVRNGSVSNGCAFGRSGRLAVSDLSDSDDDSDGSAPDDVPEGYLVVYVGVERRRFVIKAKYLSHPVFKALLNKSAEEFGYEHKGGLEIACETVFFEHLLHLIETDDPSLSTM
	Pp3c6_4560	155	16.968	5.94	Nucleus	Nucleus	MAASKKLTKFLKKVFHVPSHGHKPSFSRHSSATSNSFDSSSLGISSGRSWGSMADVHCYDSDDEHSSLPADVPAGCLAVYVGKERSRFVIPTSYLSNSAFRALLAKSEEEFGFCCDGGLRIACTPDVFEHLLWWLNGTTPEFVEEVEVVGQDCSR
	Pp3c6_4580	196	21.495	5.49	Nucleus	Nucleus	MYFGCVRTIEVALYTHSQVAQLKVAHSTITMPNKVQKAFQKIQKSISSSNLQYQSIHPNDAKSPSKSGSSGRNSTGGSVRNGCAFGRSGRLAAGDLSDSDDDSDDFAPDDVPEGFLVVYVGEERRRFVIKAKYLSHPVFKALLNKSAEEYGYEHKGGLEIACETVFFEHLLDLIETNDPSLSNMAIDELVGFDAYS
AtSAUR1	AT4G34770	104	11.318	7.94	Chloroplast	Chloroplast	MGIQLIGLSQAKQKLQRSLSARIASLLATSGTNNVPKGHVAVYVGETYHRKRFVIPISYL NHPLFQGLLNLAEEEFGFDHPMGGLTIPCTEDYFTALASILSGS
AtSAUR2	AT4G34780	106	12.5938	9.94	Chloroplast	Chloroplast	MIRFKTIVFQVKRVLDKKISRLRHIINVRKGHFAVYVGEDEMETKRFVVPISYLNHPLFQ ALLRKAEDEFGTDHQRTYLTIPCAKDVFLDITSRLKRNKFISTEIN
AtSAUR3	AT4G34790	108	12.2131	9.34	Nucleus	Nucleus	MGLMRSMLPNAKQIFKSQSMRNKNGSSSPSTTTTTSGLVPKGHVAVYVGEQMEKKRFVVP ISYLNHPLFREFLNRAEEECGFHHSMGGLTIPCREESFLYLITSHQLH
AtSAUR4	AT4G34800	94	10.5241	9.1	Chloroplast/ Nucleus	Chloroplast/Nucleus	MAIRLSRVINSKQSQKQQSRVPKGHVAVYVGEEMESKKRFVVPISYLNHPSFQGLLSRAE EEFGFNHPIGGLTIPCREETFVGLLNSYGCIVST
AtSAUR5	AT4G34810	105	11.8346	8.93	Nucleus	Chloroplast/Nucleus	MKKKKLSFKAKRKMGLSRFAISNATKQILKLNSLANRNRTSSSSSDHVPKGHVAVYVGEQ IEMEKKRFVVPISFLNHPSFKEFLSRAEEEFGFNHPMGGLTIPCREEVFLDLIASRLQ
AtSAUR6	AT2G21210	98	11.0039	9.62	Chloroplast/ Nucleus	Chloroplast/Nucleus	MAIRISRVLQSSKQLLKSLSHSSNNVAIPKGHLAVYVGEMMQKRRFVVPVTYLSHPCFQK LLRKAEEEFGFDHPMGGLTIPCTEQIFIDLASRLSTSS
AtSAUR7	AT2G21200	86	9.29785	7.89	Chloroplast/ Nucleus	Chloroplast/Nucleus	MAMMRGILAARKILTSKAASTPKGFLAVYVGESQKKRYMVPVSFLNQPSFQALLSTAEEE FGFDHPMGGLTIPCPEDTFVAAASQL
AtSAUR8	AT2G16580	108	12.2953	7.74	Chloroplast/ Cytoplasm/ Nucleus	Chloroplast/Cytoplasm/Nucleus.	MSILKKSTKLAQTAMLRQILKRCSSLGKKNGGGGYEEVDLPLDVPKGHFPVYVGHNRSRY IVPISFLTNLDFQCLLRRAEEEFGFDHDMGLTIPCDELFFQDLTSMIR
AtSAUR9	AT4G36110	104	11.9138	8.86	Nucleus	Nucleus	MAIKKSNKAALSQAASLKQILKRCSSLGKKNQGNCYFNDVPKGHFPVYVGQHRSRYVVPI SWLDHHEFQSLLQLAEEEFGFEHEMGLTIPCDEVVFRSLISMFR
AtSAUR10	AT2G18010	112	12.9419	8.86	Nucleus	Nucleus	MAIKRSSKATSSQAASIKQIVKRCSSLRKMKNVNGCYYNQEDDLPQDVPKGHFPVYVGPN RSRYIVPISWLHHSEFQTLLRLAEEEFGFDHDMGLTIPCDEVFFRSLISMFR
AtSAUR11	AT5G66260	99	11.0938	9.14	Chloroplast	Chloroplast	MGVERGSGKGLKQMLKRCSSLGKKSSVDVNFNGVPKGHFVVYVGHSRSRHVIPISFLTHP IFQMLLQQSEEEFGFFQDNGLTIPCDEHFFRALISSINP
AtSAUR12	AT2G21220	104	11.7927	8.84	Chloroplast/ Nucleus	Chloroplast/Nucleus	MAVKRSSKLTQTAMLKQILKRCSSLAKNQCYDEDGLPVDVPKGHFPVYVGEKRSRYIVPI SFLTHPKFKSLLQQAEEEFGFNHDMGLTIPCEEVVFRSLTSMIG
AtSAUR13	AT4G38825	89	9.7734	9.3	Chloroplast	Chloroplast	MGVFRGLMGAKKIFQGRSMAASTPKGFLAVYVGESQMKRYIVPVSYLNQPSFQALLSKSE QEFGFDHPMGGLTIPCPVDTFITVTSQLH
AtSAUR14	AT4G38840	99	11.1108	6.56	Chloroplast/ Nucleus	Chloroplast/Nucleus	MAIRIPRVLQSSKQILRQAKLLSSSSSSSSLDVPKGYLAVYVGEQNMKRFVVPVSYLDQP SFQDLLRKAEEEFGFDHPMGGLTIPCSEEIFIDLASRFN
AtSAUR15	AT4G38850	89	10.2057	8.85	Chloroplast/ Nucleus	Chloroplast/Nucleus	MAFLRSFLGAKQIIRRESSSTPRGFMAVYVGENDQKKKRYVVPVSYLNQPLFQQLLSKSE EEFGYDHPMGGLTIPCHESLFFTVTSQIQ
AtSAUR16	AT4G38860	105	12.0021	8.49	Chloroplast	Chloroplast	MAVKRSSKLTQTAMLKQILKRCSSLGKKQCYDEEGLPLDVPKGHFPVYVGEKRTRYIVPI SFLTHPEFLILLQQAEEEFGFRHDMGGLTIPCEEVVFLSLTSMIR
AtSAUR17	AT4G09530	103	11.9505	6.65	Nucleus	Nucleus	MPHKVIDMHFHEREEEEDTGESRSSSRTPRGHFVVYVGTKKKLERFVIPTTFLKSPSFQK LLDNAAEEFGYAEAHRDKIVLPCDVSTFRSLVMFLTSHQDKSH
AtSAUR18	AT3G51200	106	12.3111	9.2	Chloroplast	Chloroplast	MEIKEASKTQRERRGASSLKQMLMKRCSSFVKKSNEEDVPKKGYFAVYVGHFRDRHVIPI TSLNHPTFKMMLQKSEEEFGFRQESGLTIPCDQNTFLTLLDSITSY
AtSAUR19	AT5G18010	90	9.7383	9.52	Chloroplast/ Nucleus	Chloroplast/Nucleus	MAFVRSLLGAKKILSRSTAAGSAAPKGFLAVYVGESQKKRYLVPLSYLSQPSFQALLSKS EEEFGFAHPMGGLTIPCPEDTFINVTSRLQ
AtSAUR20	AT5G18020	91	10.0436	9.52	Chloroplast/ Nucleus	Chloroplast/Nucleus	MAFVRSLLGAKKILSRSTTAASAAPKGFLAVYVGESQKKRYLVPISYLNQPSFQALLSKS EEEFGFDHPMGGLTIPCPEDTFINVTSRFQR
AtSAUR21	AT5G18030	88	9.62017	9.25	Chloroplast/ Nucleus	Chloroplast/Nucleus	MALVRSLLGAKKILSRSTASAAPKGFLAVYVGESQKKRYLVPLSYLSQPSFQALLSKSEE EFGFDHPMGGLTIPCPEDTFINVTSRLQ
AtSAUR22	AT5G18050	90	9.8434	9.25	Nucleus	Nucleus	MALVRSLLGAKKILSRSTAAVSAAPKGFLAVYVGESQKKRYLVPLSYLNQPSFQALLSKS EDEFGFDHPMGGLTIPCHEDTFINVTSRLQ
AtSAUR23	AT5G18060	90	9.8645	9.25	Nucleus	Nucleus	MALVRSLLVAKKILSRSAAAVSAPPKGFLAVYVGESQKKRYLVPLSYLNQPSFQALLSKS EEEFGFDHPMGGLTIPCPEDTFINVTSRLH
AtSAUR24	AT5G18080	90	9.78128	9.25	Chloroplast/ Mitochondrion/ Nucleus	Chloroplast/Mitochondrion/ Nucleus	MAFVRSLLGAKKILSRSTGAGSAAPKGFLAVYVGESQKKRYLVPVSYLNQPSFQALLSKS EEEFGFDHPMGGLTIPCPEDTFINVTSRLQ
AtSAUR25	AT4G13790	92	10.5763	9.69	Chloroplast/ Nucleus	Chloroplast/Nucleus	MAFLRSFFATKHIIRRSFTTESLSTPKGFFAVYVGENLKKKRYLVPVCYLNKPSFQALLR KAEEEFGFNHPTGGLSLPCDEAFFFTVTSQIR
AtSAUR26	AT3G03850	93	10.1999	9.03	Chloroplast/ Cytoplasm/ Mitochondrion/ Nucleus/ Peroxisome	Chloroplast/Cytoplasm/Mitochondrion/Nucleus/ Peroxisome	MALVRSLFSAKKILGGSLVKTSKAPPKGFLAVYVGESQKKQRHFVPVSYLNQPLFQDLLS KCEEEFGFDHPMGGLTIPCPVDTFISITSQLQG
AtSAUR27	AT3G03840	95	10.4151	8.85	Chloroplast/ Nucleus	Chloroplast/Nucleus	MALVRSLFVSNKILGGSLAGMRKSTSAPKGFLAVYVGESQKKQRYLVLVSYLSQPLFQDL LSKSEEEFGFDHPMGGLTIPCPEDTFLTVTSRIQG
AtSAUR28	AT3G03830	92	10.284	9.3	Nucleus	Nucleus	MALVRSIFSAKKILGGSLARTSKAPKGFLAVYVGENQEKKQRYFVPVSYLKQPSFQALLS KCEEEFGFDHPMGGLTICCPEYTFISITSRIQ
AtSAUR29	AT3G03820	96	10.4492	9.52	Chloroplast	Chloroplast	MALVRGFMAAKKILGGSVAGTRKETSAPKGFLAVYVGESQRKKQRHLVPVSYLNQPLFQA LLIKAEEEFGFNHPMGGLTIPCPEDTFLTVTSQIQG
AtSAUR30	AT5G53590	142	16.6787	6.53	Nucleus	Nucleus	MGFEENQKQSPKQSPNHIKHMVFKFHFHVPHLHILPHHHHHHHHDVPKGCVAIMVGHEDD EEGLHRFVVPLVFLSHPLFLDLLKEAEKEYGFKHDGPITIPCGVDEFKHVQEVIDEETHR RHSHGGHGHNNHNHHNNHLRCF
AtSAUR31	AT4G00880	122	14.3864	6.58	Chloroplast/ Nucleus	Chloroplast/Nucleus	MGNGDKVMSHWSFHIPRLHHHEHDHEKVPKGCLAVKVGQGEEQERFVIPVMYFNHPLFGQ LLKEAEEEFGFAQKGTITIPCHVEEFRYVQGLIDRENTRFLGTNLLDHHHHHHNHLIRCF RV
AtSAUR32	AT2G46690	121	13.9498	8.46	Chloroplast/ Cytoplasm	Chloroplast/Cytoplasm	MGTGEKTLKSFQLHRKQSVKVKDVPKGCLAIKVGSQGEEQQRFIVPVLYFNHPLFMQLLK EAEDEYGFDQKGTITIPCHVEEFRYVQALIDGERSVYNGNNHHHRHGGRDQYHHLVGCFR A
AtSAUR33	AT3G61900	136	15.4796	8.97	Nucleus	Nucleus	MGSGEKILKSVHSNRPNNVKSNSKHGIKDVPKGCLAIKVGSKEEEKQRFVVPVFYFNHPL FMQLLREAEEEYGFEQKGTITIPCHVEVFRYVQDMINRERSLDDDDDASKQTGCGAKHGL THKIRSRSSSGVWKYP
AtSAUR34	AT4G22620	160	18.5679	11.18	Chloroplast	Chloroplast	MKRLRGFKIGHRFVKIFKWIIRSRRNQTGKRQCLTGILNPVTKIYSLARRCLRRGANRLC GGMKPGQTRLGNEPKTPTVPRGHLVVHVGESGEDTRRVVVPVIYFNHPLFGELLEQAERV YGFEQPGRIMIPCRVSDFEKVQMRIAAWDHCRRKSTFKIL
AtSAUR35	AT4G12410	157	18.1002	11.07	Chloroplast/ Mitochondrion	Chloroplast/Mitochondrion	MKRVRGFKIGHRFVKIFKWIPRNRCPTRITNPVTGIRSLARCLSRGAKRLCGGSKKNPGQ NQIRLGKDPKKSNRVVPRGHLVVHVGESDDDTRRVVVPVIYFNHPLFGELLEQAERVHGF DQPGRITIPCRVSDFEKVQLRIAAWDHCRRKNSYKII
AtSAUR36	AT2G45210	162	19.0422	11.04	Mitochondrion	Mitochondrion	MRKIIGFRIGRRVSRWIFRKTRIQRSGYNRIHSTQQACMLMRPLAKLKSWGQRLKQSFRR RSTRRSAYIPVDHKKADPVPRGHLAIYVGQKDGDCHRVLVPIVYFNHPLFGELLREAEKE YGFCHEGGITIPCLYSDFERVKTRIASGSSSRVFPWGRHCRN
AtSAUR37	AT4G31320	189	21.4173	8.99	Nucleus	Nucleus	MEAKKSNKIREIVKLQQILKKWRKVAHASKQANNNKIDNVDDSNNNISININNNGSGSGS GSKSIKFLKRTLSFTDTTAIPKGYLAVSVGKEEKRYKIPTEYLSHQAFHVLLREAEEEFG FEQAGILRIPCEVAVFESILKIMEDNKSDAYLTTQECRFNATSEEVMSYRHPSDCPRTPS HQPHSPMCR
AtSAUR38	AT2G24400	178	20.0539	9.2	Nucleus	Nucleus	MEAKKSNKIREIVKLQQLLKKWRKQAIASKAANNNNEDNNSSGGGSKSIKFLKRTLSFTD VTAVPKGYLAVSVGLEKKRYTIPTEYLSHQAFYVLLREAEEEFGFQQAGVLRIPCEVSVF ESILKIMEEKNEGYLVTPITAKQECKFNAAADDKTSYQHPSDCPKTPSHQPHNSPMCR
AtSAUR39	AT3G43120	160	17.9714	4.88	Nucleus	Nucleus	MDENNAAKLTGIKQIVRLKEILQKWQTVTIGSKSDDGELGARKHTAIISPVINKRLLDLK TCDSDEETTCQSPEPPPDVPKGYLAVYVGPELRRFIIPTNFLSHSLFKVLLEKAEEEYGF DHSGALTIPCEVETFKYLLKCIENHPKDDTSAEDPVETEE
AtSAUR40	AT1G79130	134	14.6004	6.18	Nucleus	Nucleus	MKPLIRRLSRIADSSSCNRNRSGDIHHPTSTYSSSVFLVKRATVASSVPSGHVPVNVGED KERFVVSAELLNHPVFVGLLNRSAQEYGYTQKGVLHIPCNVFVFEQVVESLRSGIADDTS ELIASLSGEDVSTE
AtSAUR41	AT1G16510	147	16.4788	7.93	Nucleus	Nucleus	MKHLIRRLSRVADSSSEFSIRRSTSSFRNRRGHHRLHAPPPPWSICPARRVNTVPAGHVP VYVGEEMERFVVSAELMNHPIFVGLLNRSAQEYGYAQKGVLHIPCHVIVFERVVETLRLG GFEGSGDLENLVASLLSGDELIPETTE
AtSAUR42	AT2G28085	124	14.407	8.69	Chloroplast/ Nucleus	Chloroplast/Nucleus	MTRQRMITIESPKKKMGGIVKLKNVVERLVQIKGFSSAKKPCPEEYGRDCVPKDVKEGHF AVIAVDGYHEPTQRFVVPLMFLEHPMFRKLLEQAEEEYGFYHDGALMVPCRPSHLRMILT EQWC
AtSAUR43	AT5G42410	111	12.6616	7.73	Chloroplast/ Cytoplasm/ Nucleus	Chloroplast/Cytoplasm/Nucleus	MRTLVKKLLWCGAKNISSSRTSALPEEGRVRVYVGKDKESQCKLEVEANLLNHPMLEDLL RLSEEEFGHSYEGALRIACEIDVFIKLVNLHKTTNHHNNSVCFHNNSTKLL
AtSAUR44	AT5G03310	114	13.0972	8.98	Nucleus	Nucleus	MMKKSKLIAKAWKQMSSRVAKHRVATGNPKDQYHIPHDVPKGHLVVYVGKDEETYKRFVI KITLLHDPIFRALLDQSKDEAYDDFTSGDSKLCIACDETLFLEVLRCASPRYSL
AtSAUR45	AT2G36210	135	15.0362	5.2	Chloroplast/ Cytoplasm	Chloroplast/Cytoplasm	MLGKRIASFKNLAKKMKSINTTTRSGGEGGSESTYNESLLMNEADEAAMMASKTPTGTFA VYVGEERVKRVVPTSYLNHPLFRMLLDKSHDEFLCFEQKVMLVVPCSLSVFQDVVNAVES CNGNFDFGEFVEEFL
AtSAUR46	AT2G37030	124	14.1867	8.73	Nucleus	Nucleus	MKSKFIKSCEKKLKKMTSKVIIPCASCESCYERICWAFKKEAEVIPRDVPKGHLVVYVGE EYKRFVININLLKHPLFQALLDQAQDAYGFSADSRLWIPCNESTFLDVVRCAGAPQHQNN CICI
AtSAUR47	AT3G20220	118	13.8676	6.31	Chloroplast	Chloroplast	MISLSFIVRLANQENRRNRRYETNIKDRLVSGELSDGSRPARDQNGVPRGHLAVYVGREE RQRFVIPTKYLQYPEFRSLMDEVADEFGYDHEGGIHIPCEESVFEEILIRYMSCDKKK
AtSAUR48	AT3G09870	113	13.1243	8.3	Nucleus	Nucleus	MCKKFKIFMRKLQICCLFTRFSKRVGNYCEFEEEGNAASMIPSDVKEGHVAVIAVKGERI KRFVLELEELNKPEFLRLLEQAREEFGFQPRGPLTIPCQPEEVQKILQGSRES
AtSAUR49	AT4G34750	150	16.4338	9.23	Chloroplast/ Nucleus	Chloroplast/Nucleus	MGKNNKIGSVVRIRQMLKQWQKKAHIGSSNNDPVSDVPPGHVAVSVGENRRRYVVRAKHL NHPIFRRLLAEAEEEYGFANVGPLAIPCDESLFEDIIAIVTRCESSSSSGRGNPPAATLE DLRRCSHVGLAKNNVESRPLLPGIAEKSVC
AtSAUR50	AT4G34760	107	12.1391	6.82	Chloroplast/ Nucleus	Chloroplast/Nucleus	MAIMKKTSKLTQTAMLKQILKRCSSLGKKNGGGYDEDCLPLDVPKGHFPVYVGENRSRYI VPISFLTHPEFQSLLQRAEEEFGFDHDMGLTIPCDELVFQTLTSMIR
AtSAUR51	AT1G75580	108	12.3093	8.62	Chloroplast	Chloroplast	MAMKKANKLTQTAMIKQILKRCSSLGKKQSNVYGEDENGSPLNVPKGHFVVYVGENRVRY VVPISFLTRPEFQLLLQQAEEEFGFDHDMGLTIPCEEVVFRSLTSMLR
AtSAUR52	AT1G75590	154	17.6764	9.8	Chloroplast/ Nucleus	Chloroplast/Nucleus	MAGGLGKCSKIRHIVRLRQMLRRWRDQARMSSSFSRCVPSDVPSGHVAVYVGSSCRRFVV RATYLNHPVLRNLLVQAEEEFGFVNQGPLVIPCEESVFEESIRFISRSDSTRSRRFTCPD DFQKNCHVVGIRSKLDLWIESRPLLHGVTEKAVW
AtSAUR53	AT1G19840	153	17.138	9.71	Chloroplast/ Nucleus	Chloroplast/Nucleus	MAGSLVKCSKIRHIVRLRQMLRRWRNKARLSSVSRCVPSDVPSGHVAVCVGSGCRRFVVR ASYLNHPIISNLLVQAEEEFGFANQGPLVIPCEESVFEEAIRFISRSDSSRSSRFTCPDD LQKCNGGIKIKSKLDLMIESRPLLHGVAEKAIW
AtSAUR54	AT1G19830	117	13.3314	6.4	Nucleus	Nucleus	MAIINRSKLTQTTMIKQILKRCSSLGKKQSSEYNDTHEHDGDSLPLDVPKGHFVVYVGGN RVRYVLPISFLTRPEFQLLLQQAEEEFGFDHNMGLTIPCEEVAFKSLITSMLQPTYI
AtSAUR55	AT5G50760	183	20.6504	9.28	Nucleus	Nucleus	MKNPILKTWRKVKSFGHTSSSTTPSFTKSKSCHGSFRLEDAKSNESKGKPKKESPSHGFF TVYVGPTKQRIVVKTKLLNHPLFKNLLEDAETEYGYRRDGPIVLPCEVDFFFKALADMKS NPGHHDHDDDYDDDDGFTNSPICGFVCSPYRSYGGGVTDPLAMKRNGSYKLLRSPSLFKL TRF
AtSAUR56	AT1G76190	123	13.9922	9.2	Nucleus	Nucleus	MKKLNSKGIRLSELMEKWRRRKKGHFAVYTNEGKRFVLPLDYLNHPMLQVLLQMAEDEFG TTIDGPLKVPCDGSLMDHIIMLVRRSMSHDYDDVEKSSTSSTCKGASISSLFRGQSQLQS LVS
AtSAUR57	AT3G53250	109	12.3133	8.12	Nucleus	Nucleus	MKNKFIKSCENKFRIMKSKSIVLPCCTSSCESCCDKVSWGFKKENEAIPKDVPRGHLVVY VGDDYKRFVIKMSLLTHPIFKALLDQAQDAYNSSRLWIPCDENTFLDVVRCSGAPQHQRN CIGM
AtSAUR58	AT1G43040	104	12.0848	6.03	Nucleus	Nucleus	MVKKLLCCGAKSFSQRARLPDEGRVRVYVGNDRDTQCKLEMDADFLTHPLFEDLLRLSEE EFGHSYDGALRIACEIQVFLNLIHYLKSTSHAPHYYIDASHYLY
AtSAUR59	AT3G60690	170	19.7851	10.83	Chloroplast/ Mitochondrion/ Nucleus	Chloroplast/Mitochondrion/Nucleus	MRKLRGIKIRRPIKQISRWILRRIKIRRSRYTRLSPNRPVCKPRAITKLISWGRSLTSHS ARFIGSKCSNSGYIPIGQEPIREKPDPVPKGHSAVYIGKKDGDFQRVLVPIVYFNHPLFG ELLREAEEEFGFSQEGGITIPCPYSDFKRVQTRIESGSGFCKFPWSRRWQ
AtSAUR60	AT1G20470	146	16.5792	8.54	Nucleus	Nucleus	MSLKKRSCSRLRLTDLMEKWRKCKKGHFAVYTREGRRFVLPLDYLKHPIFQVLLEMAEEE FGSTICGPLQVPCDGGLMDHILMLLRNKSLSDHDDDGGDDGVKKTMNQDVSPMSTSCKGA SSVSYFFPLFRCNAAHDQSKLQSLVF
AtSAUR61	AT1G29420	141	16.1917	9.62	Nucleus	Nucleus	MMNTKKLLKMAKKWQQRAALRRKRISFHRSTDTTSSSTAAEKGCFVVYTSDRIRFAFPIS YLSNSVIQELLKISEEEFGIPTEGPITLPFDSVFLEYLIRLVQRRMDGDTEKALITSISS TRCSLPCSFQLQEHSSTRLVF
AtSAUR62	AT1G29430	141	16.1418	9.51	Nucleus	Nucleus	MMINAKKLMKLAKKWQQRAALKRKRISFQRSSITTSSQTAVEKGCFVVYTADKIRFSFPL SYLSNTIVQELLKISEEEFGLPTEGPITLPFDSAFLEYLINLIQRRMDEDTEKALLLSIS SARSSFQPQQHCSATQQLLVF
AtSAUR63	AT1G29440	141	16.1527	9.24	Nucleus	Nucleus	MINAKKLMKMAKKWQQRAALHRKRISFQRSSVFTSSSSTVEKGCFVVYTADKIRFAFPIS YLSNSVVQELLKISEEDFGLPTEGPITLPFDSAFLEYLVKLIQRRMDEDTEKALLLSISS ARCSFQPQEQQCSTTQQLLVF
AtSAUR64	AT1G29450	141	15.9755	9.67	Nucleus	Nucleus	MMNTKKLIKMAKKWQQRAALHRKRISFQRSSSATSSTAAEKGCFVVYTTDSTRFAFPLSY LSNSVFQELLKISEEEFGLPTGGPITSPFDSVFLEYLIKLVQRRMDADTEKALLMSISSA RCSSQCSLKLQERSTQQLLVF
AtSAUR65	AT1G29460	148	16.9156	9.58	Nucleus	Nucleus	MQQSLEHSSSFTTFITSEIYTTTQLTIPFLFALFLLVKMINTKKLLKMAKKWQQRAALKR KRISFQRSTTTTTTTTTTTSSSTAVEKGCFVVYTVDKIRFAFPLSYLNNSVFEELLKISE EEFGLRAGGPITLPFDSVFLEYLIKFIERRMDGDTEKALLMSISSARCSMQPQEQQSGYT QQLLVF
AtSAUR66	AT1G29500	135	15.6642	9.69	Chloroplast	Chloroplast	MMNTKKLIKMFRKWQQRAALHRKRISFQRPSTRSTTVEKGCFVVYTADNTRFAFPISYLS NSVFQEILEISEEEFGLPTGGPITLPFDSVFLEYLIKLIKRRMDGDTEKALLMSISSARC SLQKQEQSTQQLLVF
AtSAUR67	AT1G29510	143	16.3462	9.38	Chloroplast/ Mitochondrion/ Nucleus	Chloroplast/Mitochondrion/Nucleus	MMINAKKLMKMAKKWQQRAALHRKRISFQRSNVFTSSSSTVEKGCFVVYTADKIRFAFPI SYLSNSIVQELLKISEEEFGLPTEGPITLPFDSVFLEYLIKLIQRRMDGDTEKALLMSIS SAKCSLQCSLLQQEQSTQQLLVL
AtSAUR68	AT1G29490	102	11.6615	10	Chloroplast/ Mitochondrion/ Nucleus	Chloroplast/Mitochondrion/Nucleus	MMNTKKLMKMAKKWQQRAALRRKRISFQRSNSTTSSSSAVEKGCFVVYTADQVRFAFPIS YLSNSVIQELLKISEEEFGIPTEGPITLPFDSIRFSWSISSN
AtSAUR69	AT5G10990	148	16.8628	10.23	Chloroplast	Chloroplast	MAGGIGKCSKIRHIVKLRQMLRQWRNKARMSSVRRSVPSDVPSGHVAVYVGRSCRRFVVL ATYLNHPILMNLLVKAEEEFGFANQGPLVIPCEESVFEESIRFITRSSRFTCTDDLKKNR HGGIRSKLDLLMESRPLLHGVSEKAIIW
AtSAUR70	AT5G20810	165	18.2738	4.95	Chloroplast/ Nucleus	Chloroplast/Nucleus	MDENNAAKLTGIRQIVRLKEILQKWQTVTIGPKSEVPPLAAGKQAVAMISPAINKRLLDV KNGDSDEETCQSPEPPHDVPKGNLAVYVGPELRRFIIPTSYLSHSLFKVLLEKAEEEFGF DQSGALTIPCEVETFKYLLKCMENNLKDLHPDDNSDGEAVAAKEE
AtSAUR71	AT1G56150	110	12.7818	9.66	Chloroplast/ Nucleus	Chloroplast. Nucleus	MKQLIRRLSRVADSTQYSLLRSESQRGRTKKEKHKSWVPEGHVPVYVGHEMERFVVNAEL LNHPVFVALLKQSAQEYGYEQQGVLRIPCHVLVFERILESLRLGLADRVT
AtSAUR72	AT3G12830	132	14.9672	9.29	Mitochondrion/ Nucleus	Mitochondrion/Nucleus	MKQLIRRLSRVADSAQYSLLRSDSQRPSRRSESFLRSSVTRRSKKQTSSVPEGHVPVYVG DEMERFVVSAELLNHPVFIGLLNRSAQEYGYEQKGVLQIPCHVLVFERIMESLRLGLPVP IDVQDLIGDGTI
AtSAUR73	AT3G03847	131	14.5167	9.2	Cell membrane/ Chloroplast/ Nucleus	Cell membrane/Chloroplast/Nucleus	MTEQNDTAGQNHVKLSAPTLLDHKTKHHCHIINNQQSNNSYMLQTKTFKIQMALVRGIYA SKKTLDRSIAAAAATLSKRHVGSALAFVLASYLNQPLFQALLSKSEEELGFDYPMVGLTI RCPGDNFLTIL
AtSAUR74	AT3G12955	139	16.3019	7.75	Nucleus	Nucleus	MIKKMRLMMMLRRCKSVSTQLGRSYSYTSLRSKSARRDPQDHLQDVDQSPTPSMYQTVLV GRTKKPYLISKKHLKHPLLNALVEKQQRYEEDDNEDGSCIITVKCEVVLFDHLLWMLEYG DEVHILESLDDFAHLYLSP
AtSAUR75	AT5G27780	142	16.316	9.27	Chloroplast	Chloroplast	MMINAKTLMKLAKTWQQRAALKRKRISFQRSSITTTSSQTTVEKGCFVVYTADKIRFSFP LSYLSNTIVQELLKISEEEFGLPTEGPITLPFDSVFLEYLIKLIQRRMDEDTEKALLWSI SSARCSLQPQQHCSATQQLLVF
AtSAUR76	At5g20820	127	13.9807	5.75	Nucleus	Nucleus	MAKGGNKLMKLKSVLKKLNSFNTKPNQPPAQTNHSRSSAVSAFPSEDLQTVYVGRTRRTY HVSSDVVSHPLFQQLAAVDGGCGSEDGSISVSCEVVLFEHLLWMLENADADESRPESVYE LVEFYAC
AtSAUR77	AT1G17345	131	15.0842	6.04	Nucleus	Nucleus	MAIFGKLTKLKSAIKKWPSLTKNHHSTMCTASTAVSEVSKCEDLHVVYVGKSRRPYMLSS HVIAHPLFQELLDRSSRFIEERHDQETVLVACEVVLFEHLLWMLKNSSSDHGDEDDRERG SVEELAEFYTY
AtSAUR78	At1g72430	119	13.5915	6.29	Nucleus	Nucleus	MAKVGKLTKLKSAMKKWPSFAKNHHHSTSSAAVSDELSEDNNLHVVYVGQTRRPYMLRPD IISHPLFQELVDRSSSRSIEQDREIVVACEVVLFEHLLWMLKSGQEGGSVEELAEFYTY
AtSAUR79	AT2G35290	139	16.3019	7.75	Nucleus	Nucleus	MGCLISPVMKLRRLSSADSRRFAYRNLAENMEDPVIRVVVGKEKKEFMVEPYVLEEYPFR VLIGSAKDRAKNRLNRTGRVVWLDHVDSILFEHLLWLLRNDASTFSDLDVLEIIEFYAQD C
	Glyma.01G078200	162	18.4905	10.95	Chloroplast
	Glyma.01G137500	168	19.1123	11.08	Chloroplast
	Glyma.01G167000	151	17.264	9.1	Nucleus
	Glyma.02G049200	107	12.2711	6.82	Nucleus
	Glyma.02G202200	128	14.2913	6.12	Cytoplasm
	Glyma.03G029600	170	19.2274	10.66	Chloroplast
	Glyma.03G182100	106	12.305	5.84	Cell membrane/ Cell wall/ Chloroplast/ Nucleus/ Peroxisome/ Vacuole
	Glyma.03G183000	153	17.4104	9.1	Chloroplast/ Nucleus
	Glyma.03G183100	125	14.3137	6.84	Chloroplast
	Glyma.03G197200	124	14.1624	7.63	Cytoplasm/ Nucleus
	Glyma.03G259700	93	10.6454	8.51	Chloroplast
	Glyma.04G006300	99	11.3422	9.52	Chloroplast/ Mitochondrion/ Nucleus
	Glyma.04G006400	100	11.3452	9.46	Chloroplast/ Nucleus
	Glyma.04G006500	82	9.35674	8.14	Chloroplast/ Nucleus
	Glyma.04G006600	93	10.3911	7.65	Chloroplast/ Nucleus
	Glyma.04G006700	95	10.5503	7.84	Chloroplast/ Nucleus
	Glyma.04G006800	106	11.8166	6.27	Chloroplast
	Glyma.04G006900	95	10.3841	7.85	Chloroplast
	Glyma.04G007100	106	12.0519	8.51	Chloroplast/ Nucleus
	Glyma.04G025300	100	11.4512	6.83	Chloroplast/ Nucleus
	Glyma.04G025500	128	14.7571	9.75	Nucleus
	Glyma.04G078000	171	19.6126	9.71	Nucleus
	Glyma.04G204700	79	9.20257	7.8	Nucleus
	Glyma.04G206800	107	12.5403	8.59	Nucleus
	Glyma.04G231100	101	11.9477	6.93	Chloroplast/ Nucleus
	Glyma.05G055800	121	13.6671	9.22	Chloroplast
	Glyma.05G221900	150	16.9438	9.82	Chloroplast
	Glyma.06G006000	133	15.3999	9.78	Chloroplast/ Nucleus
	Glyma.06G006200	96	10.8236	9.36	Chloroplast
	Glyma.06G006400	93	10.7585	6.73	Chloroplast/ Nucleus
	Glyma.06G006500	93	10.4462	8.53	Chloroplast/ Nucleus
	Glyma.06G006700	100	11.0468	6.4	Chloroplast/ Nucleus
	Glyma.06G006800	95	10.4181	6.26	Chloroplast
	Glyma.06G007100	106	12.0519	8.51	Chloroplast/ Nucleus
	Glyma.06G025300	100	11.4512	6.83	Chloroplast/ Nucleus
	Glyma.06G025500	120	13.8532	9.95	Nucleus
	Glyma.06G079200	171	19.4844	9.71	Nucleus
	Glyma.06G134000	136	16.3836	7.21	Nucleus
	Glyma.06G160900	80	9.28265	8.6	Nucleus
	Glyma.06G167500	161	18.8514	8.65	Chloroplast
	Glyma.06G278300	84	9.43889	5.12	Chloroplast
	Glyma.06G278400	93	10.547	5.62	Chloroplast/ Nucleus
	Glyma.06G278500	90	10.0825	6.82	Chloroplast
	Glyma.06G278600	82	9.14354	6.55	Chloroplast
	Glyma.06G278700	83	9.30265	6.09	Chloroplast/ Nucleus
	Glyma.06G278800	92	10.2759	6.72	Chloroplast/ Nucleus
	Glyma.06G279300	84	9.50601	6.53	Chloroplast
	Glyma.06G279400	130	15.2244	5.79	Chloroplast/ Nucleus
	Glyma.06G279500	90	10.0834	5.84	Chloroplast/ Nucleus
	Glyma.06G279600	82	9.03038	5.68	Chloroplast
	Glyma.06G279700	80	8.9713	6.71	Chloroplast/ Nucleus
	Glyma.06G280200	91	10.2048	5.71	Cell membrane/ Chloroplast/ Nucleus
	Glyma.06G280300	90	10.1906	6.82	Chloroplast/ Nucleus
	Glyma.06G280400	90	10.0344	6.25	Chloroplast/ Nucleus
	Glyma.06G280500	92	10.2487	5.56	Chloroplast/ Nucleus
	Glyma.06G280600	82	9.11148	6.54	Chloroplast
	Glyma.06G280700	93	10.518	6.73	Chloroplast/ Nucleus
	Glyma.06G280800	82	9.20564	5.7	Chloroplast
	Glyma.06G281000	82	9.11547	6.54	Chloroplast
	Glyma.06G281100	90	10.0344	6.82	Chloroplast
	Glyma.06G281200	93	10.535	5.62	Chloroplast/ Nucleus
	Glyma.06G281300	82	9.21864	5.7	Chloroplast
	Glyma.06G281500	90	10.0764	6.82	Chloroplast/ Nucleus
	Glyma.06G281600	92	10.2627	5.56	Chloroplast/ Nucleus
	Glyma.06G281700	82	9.11148	6.54	Chloroplast
	Glyma.06G281800	90	10.0684	6.82	Chloroplast/ Nucleus
	Glyma.06G281900	93	10.535	5.62	Chloroplast/ Nucleus
	Glyma.06G282000	90	10.0684	6.82	Chloroplast/ Nucleus
	Glyma.06G282100	93	10.535	5.62	Chloroplast/ Nucleus
	Glyma.06G282200	82	9.20564	5.7	Chloroplast
	Glyma.06G282400	90	10.0624	6.82	Chloroplast
	Glyma.06G282500	92	10.3208	5.56	Chloroplast/ Nucleus
	Glyma.06G282600	82	9.05843	5.68	Chloroplast
	Glyma.06G282700	90	10.0684	6.82	Chloroplast/ Nucleus
	Glyma.06G282800	93	10.466	5.62	Chloroplast/ Nucleus
	Glyma.06G282900	82	9.20164	6.54	Chloroplast
	Glyma.07G001700	142	16.2187	8.26	Nucleus
	Glyma.07G043500	141	15.7988	6.65	Nucleus
	Glyma.07G051700	115	13.3762	7.87	Nucleus
	Glyma.07G051800	122	14.3605	6.24	Nucleus
	Glyma.07G074900	126	14.3525	7.73	Nucleus
	Glyma.08G004100	105	12.385	7.3	Nucleus
	Glyma.08G028500	154	17.4262	9.17	Chloroplast
	Glyma.08G155300	92	10.3407	6.71	Chloroplast/ Nucleus
	Glyma.08G155400	93	10.442	5.82	Chloroplast
	Glyma.08G155500	92	10.1706	6.71	Chloroplast
	Glyma.08G155600	91	10.0866	6.71	Chloroplast
	Glyma.08G155700	103	11.7755	6.9	Chloroplast
	Glyma.08G155800	92	10.1516	6.05	Chloroplast/ Nucleus
	Glyma.08G168300	138	15.7591	8.93	Nucleus
	Glyma.08G225100	155	17.5521	8.26	Nucleus
	Glyma.08G225200	138	15.0276	9.3	Nucleus
	Glyma.08G236300	130	15.0143	8.97	Nucleus
	Glyma.08G360700	176	19.8505	9.35	Nucleus
	Glyma.09G073300	167	18.2486	4.62	Nucleus
	Glyma.09G073400	121	13.5203	6.06	Chloroplast/ Nucleus
	Glyma.09G218900	97	10.8236	9.25	Chloroplast
	Glyma.09G219000	99	11.1589	8.58	Chloroplast/ Mitochondrion/ Nucleus
	Glyma.09G219100	93	10.383	6.56	Chloroplast
	Glyma.09G219200	92	10.2087	5.81	Chloroplast/ Nucleus
	Glyma.09G219300	86	9.69944	9.14	Chloroplast
	Glyma.09G219400	87	9.86455	7.81	Chloroplast
	Glyma.09G219500	90	10.1357	7.9	Chloroplast
	Glyma.09G219600	92	10.2429	8.85	Chloroplast
	Glyma.09G219800	91	10.1889	9	Chloroplast/ Nucleus
	Glyma.09G219900	92	10.4639	5.84	Chloroplast
	Glyma.09G220000	78	8.75505	6.01	Nucleus
	Glyma.09G220100	81	9.09138	5.1	Chloroplast/ Nucleus
	Glyma.09G220200	92	10.3787	5.7	Chloroplast/ Nucleus
	Glyma.09G220300	89	9.88532	6.04	Chloroplast
	Glyma.09G220400	80	9.00039	7.88	Chloroplast/ Nucleus
	Glyma.09G220500	72	8.27151	6.01	Nucleus
	Glyma.09G220600	93	10.546	5.76	Chloroplast
	Glyma.09G220700	71	7.87118	6.54	Chloroplast/ Nucleus
	Glyma.09G220800	93	10.5351	5.02	Chloroplast
	Glyma.09G220900	92	10.2399	8.64	Chloroplast/ Nucleus
	Glyma.09G221000	84	9.37875	6.71	Chloroplast/ Nucleus
	Glyma.09G221100	55	6.37822	4.73	Cell membrane/ Cytoplasm/ Nucleus
	Glyma.09G221200	93	10.4219	5.29	Chloroplast/ Nucleus
	Glyma.09G221300	92	10.2137	5.21	Chloroplast
	Glyma.09G221400	93	10.4811	9.3	Chloroplast
	Glyma.09G221500	93	10.3859	6.56	Chloroplast/ Mitochondrion/ Nucleus
	Glyma.09G221600	85	9.51982	4.78	Nucleus
	Glyma.09G221700	82	9.21755	6.55	Chloroplast
	Glyma.09G221800	92	10.2828	6.55	Chloroplast
	Glyma.09G221900	93	10.3168	5	Chloroplast
	Glyma.09G222000	84	9.77326	8.93	Chloroplast
	Glyma.09G222200	104	11.8435	7.83	Chloroplast/ Nucleus
	Glyma.09G222300	136	15.3329	9.49	Chloroplast
	Glyma.10G055600	107	12.0678	7.85	Chloroplast
	Glyma.10G055800	133	14.7398	4.91	Chloroplast/ Cytoplasm
	Glyma.10G055900	130	14.9705	9.12	Chloroplast
	Glyma.10G056000	132	14.8292	6.31	Chloroplast/ Cytoplasm/ Mitochondrion
	Glyma.10G056200	105	11.7796	6.28	Chloroplast
	Glyma.10G056300	105	11.8026	7.9	Chloroplast
	Glyma.10G056400	109	12.4984	5.75	Chloroplast
	Glyma.10G056500	99	10.9206	8.66	Chloroplast/ Nucleus
	Glyma.10G056600	132	14.9122	8.79	Chloroplast/ Nucleus
	Glyma.10G057900	125	14.3197	7.95	Nucleus
	Glyma.10G074500	128	14.2514	7.68	Cytoplasm
	Glyma.10G209700	118	13.5441	8.93	Nucleus
	Glyma.11G076200	104	11.9278	7.8	Chloroplast
	Glyma.11G096800	185	21.3385	9.33	Nucleus
	Glyma.11G096900	142	16.9106	9.25	Nucleus
	Glyma.11G194800	136	15.5818	7.65	Cytoplasm/ Nucleus
	Glyma.12G022900	100	11.2028	4.96	Nucleus
	Glyma.12G023000	141	16.6765	9.3	Nucleus
	Glyma.12G033800	121	13.78	9.56	Nucleus
	Glyma.12G033900	99	11.1408	8.85	Chloroplast/ Mitochondrion
	Glyma.12G034000	92	10.463	7.88	Chloroplast/ Nucleus
	Glyma.12G034100	92	10.2119	7.87	Chloroplast
	Glyma.12G034200	86	9.69232	7.81	Chloroplast
	Glyma.12G034300	90	10.2741	9.35	Chloroplast
	Glyma.12G034400	92	10.2467	7.91	Chloroplast
	Glyma.12G034500	92	10.2218	6.55	Chloroplast
	Glyma.12G034600	92	10.2947	8.82	Chloroplast
	Glyma.12G034700	85	9.35889	7.86	Chloroplast
	Glyma.12G034800	77	8.46259	5.5	Chloroplast
	Glyma.12G034900	93	10.4391	5.24	Chloroplast
	Glyma.12G035000	92	10.2317	5.73	Chloroplast/ Nucleus
	Glyma.12G035100	93	10.3989	7.88	Chloroplast/ Nucleus
	Glyma.12G035200	82	9.3729	9.65	Chloroplast
	Glyma.12G035300	92	10.3598	7.9	Chloroplast/ Nucleus
	Glyma.12G035400	96	10.7043	6.55	Chloroplast/ Nucleus
	Glyma.12G035700	105	11.9827	8.62	Nucleus
	Glyma.12G035800	137	15.5251	9.26	Chloroplast
	Glyma.12G079300	128	14.767	9.65	Cytoplasm/ Mitochondrion/ Nucleus
	Glyma.12G123700	106	11.7727	8.98	Chloroplast
	Glyma.12G123800	91	10.3069	9.1	Chloroplast/ Nucleus
	Glyma.12G124000	93	10.5851	4.66	Cell membrane/ Cytoplasm/ Nucleus
	Glyma.12G124100	90	10.0305	5.55	Chloroplast
	Glyma.12G124200	91	10.2589	7.81	Chloroplast
	Glyma.12G124400	91	10.1807	7.81	Chloroplast/ Nucleus
	Glyma.12G124500	80	8.8982	6.05	Chloroplast
	Glyma.12G124600	75	8.28259	6.03	Nucleus
	Glyma.12G124800	68	7.72187	5.09	Nucleus
	Glyma.12G124900	92	10.2698	6.05	Chloroplast/ Nucleus
	Glyma.12G125000	91	10.2889	7.81	Chloroplast/ Nucleus
	Glyma.12G125200	91	10.1167	8.51	Chloroplast/ Nucleus
	Glyma.12G125300	90	10.0235	5.71	Chloroplast/ Nucleus
	Glyma.12G125400	69	7.89011	6.25	Chloroplast/ Cytoplasm
	Glyma.12G125800	90	10.1175	5.24	Chloroplast/ Nucleus
	Glyma.12G125900	126	14.044	6.18	Chloroplast
	Glyma.12G126100	91	10.2719	7.74	Chloroplast/ Nucleus
	Glyma.12G126200	90	10.0364	5.19	Chloroplast/ Nucleus
	Glyma.12G126300	90	10.1315	5.4	Chloroplast
	Glyma.12G126500	92	10.3858	5.28	Chloroplast
	Glyma.12G126600	90	9.93645	5.81	Chloroplast/ Nucleus
	Glyma.12G126700	115	13.108	7.87	Chloroplast
	Glyma.12G126800	72	8.11924	4.64	Cell membrane/ Nucleus
	Glyma.12G127000	82	9.12653	5.82	Chloroplast/ Mitochondrion/ Nucleus
	Glyma.12G127100	84	9.07048	4.82	Chloroplast
	Glyma.12G138300	80	9.06719	5.33	Nucleus
	Glyma.12G177400	136	15.2695	7.65	Chloroplast/ Nucleus
	Glyma.13G113500.1	157	17.5997	5.26	Nucleus
	Glyma.13G113500.2	155	17.5167	5.69	Nucleus
	Glyma.13G113800	127	14.4441	6.04	Nucleus
	Glyma.13G142700	106	12.0089	6.57	Chloroplast
	Glyma.13G142800	107	11.9217	7.76	Chloroplast
	Glyma.13G142900	67	7.57281	5.25	Chloroplast/ Nucleus
	Glyma.13G143000	154	17.2376	5.36	Chloroplast
	Glyma.13G143100	107	11.9437	6.82	Chloroplast
	Glyma.13G143200	180	20.5485	8.68	Chloroplast
	Glyma.13G144700	123	14.0735	7.95	Nucleus
	Glyma.13G150100	121	13.5316	9.23	Nucleus
	Glyma.13G323300	144	16.0374	8.62	Chloroplast
	Glyma.14G138700	177	20.0942	9.17	Nucleus
	Glyma.14G217800	151	17.441	9.69	Chloroplast/ Nucleus
	Glyma.15G182300	105	11.9979	8.46	Cell membrane/ Chloroplast/ Nucleus
	Glyma.15G258800	139	15.8873	9.21	Nucleus
	Glyma.16G011900	140	15.7328	5.94	Nucleus
	Glyma.16G020700	116	13.4813	7.88	Nucleus
	Glyma.16G020800	123	14.4215	6.7	Nucleus
	Glyma.16G129600	106	12.1429	6.82	Chloroplast/ Mitochondrion/ Nucleus
	Glyma.17G046000	127	14.393	6.04	Nucleus
	Glyma.17G046200	280	32.0577	6.5	Nucleus
	Glyma.17G137900	120	13.632	8.96	Chloroplast/ Cytoplasm/ Nucleus
	Glyma.17G142100	108	12.3516	6.82	Chloroplast
	Glyma.17G189200	173	19.6086	8.58	Nucleus
	Glyma.17G256700	188	21.7671	9.63	Chloroplast/ Nucleus
	Glyma.18G300900	172	19.4081	9.28	Nucleus
	Glyma.19G182600	125	14.5248	8.59	Chloroplast
	Glyma.19G183700	116	13.2173	5.69	Chloroplast/ Nucleus
	Glyma.19G183800	131	14.8803	6.32	Chloroplast
	Glyma.19G183900	122	13.7261	9.47	Mitochondrion
	Glyma.19G195200	127	14.5679	7.65	Nucleus
	Glyma.19G258800	115	13.1971	7.81	Chloroplast/ Nucleus
	Glyma.20G180900	125	14.7635	9.02	Chloroplast/ Nucleus
	Glyma.U036000	82	9.20564	5.7	Chloroplast
	Glyma.U036100	93	10.535	5.62	Chloroplast/ Nucleus
	Glyma.U036200	90	10.0684	6.82	Chloroplast/ Nucleus
	Glyma.U036300	82	9.05843	5.68	Chloroplast
	Glyma.U036400	92	10.3208	5.56	Chloroplast/ Nucleus
	Glyma.U036500	90	10.0624	6.82	Chloroplast
	Glyma.U045000	97	10.8404	5.41	Chloroplast
	Glyma.U045100	76	8.37558	5.66	Chloroplast
	Medtr0388s0020	150	17.4604	10.29	Chloroplast/ Mitochondrion
	Medtr1g009150	179	20.3654	9.17	Nucleus
	Medtr1g024085	146	16.9633	9.69	Chloroplast
	Medtr1g059770	129	14.4165	6.9	Chloroplast/ Cytoplasm/ Nucleus
	Medtr1g061570	125	13.92	8.82	Chloroplast/ Nucleus
	Medtr1g063260	108	12.1379	6.06	Chloroplast
	Medtr1g063280	113	12.7437	6.83	Chloroplast
	Medtr1g063290	106	11.8526	6.72	Chloroplast
	Medtr1g063300	106	11.9508	6.72	Chloroplast
	Medtr1g063310	102	11.7055	8.64	Chloroplast
	Medtr1g063330	98	11.1388	5.24	Chloroplast
	Medtr1g063340	100	11.309	4.95	Chloroplast
	Medtr1g063950	123	13.9615	8.46	Nucleus
	Medtr1g094750	116	13.1855	9.51	Nucleus
	Medtr2g012410	93	10.4149	6.71	Chloroplast
	Medtr2g043960	163	18.4039	4.91	Chloroplast/ Nucleus
	Medtr2g044020	126	14.6845	5.36	Nucleus
	Medtr2g066830	142	16.436	8.9	Nucleus
	Medtr2g095430	131	14.8532	8.97	Chloroplast/ Mitochondrion
	Medtr3g084150	92	10.3188	6.55	Chloroplast
	Medtr3g084160	92	10.4722	7.81	Chloroplast/ Nucleus
	Medtr3g084170	92	10.2577	6.82	Chloroplast
	Medtr3g084180	92	10.2998	6.04	Chloroplast
	Medtr3g084190	92	10.4902	7.81	Chloroplast
	Medtr3g084200	104	11.9876	9.2	Chloroplast/ Nucleus
	Medtr3g084210	92	10.33	6.82	Chloroplast
	Medtr3g084220	92	10.3319	7.92	Chloroplast
	Medtr3g084230	92	10.4061	7.84	Chloroplast
	Medtr3g084240	92	10.2477	6.82	Chloroplast
	Medtr3g084250	92	10.379	6.57	Chloroplast/ Nucleus
	Medtr3g084260	93	10.458	6.71	Chloroplast
	Medtr3g092220	114	13.4144	6.5	Nucleus
	Medtr3g097120	106	12.5013	7.15	Nucleus
	Medtr3g098970	149	17.0397	9.53	Chloroplast/ Nucleus
	Medtr3g109160	171	19.5976	9.62	Chloroplast
	Medtr3g110032	93	10.4399	6.82	Chloroplast
	Medtr3g110035	138	16.2838	8.69	Nucleus
	Medtr3g110038	92	10.41	5.68	Chloroplast/ Nucleus
	Medtr3g110042	95	10.6614	9.41	Chloroplast
	Medtr3g110045	151	17.2671	9.63	Chloroplast
	Medtr3g113310	106	12.1701	9.03	Chloroplast/ Nucleus
	Medtr3g117610	111	12.7115	6.9	Chloroplast/ Cytoplasm/ Nucleus
	Medtr3g117630	92	10.4099	7.83	Chloroplast
	Medtr3g117640	104	11.6364	9.1	Chloroplast/ Mitochondrion/ Nucleus
	Medtr4g005310	153	17.243	9.47	Chloroplast
	Medtr4g005320	164	18.3351	8.86	Nucleus
	Medtr4g021810	104	11.9039	6.72	Chloroplast
	Medtr4g025830	162	18.3493	10.44	Chloroplast/ Mitochondrion
	Medtr4g050700	93	10.4149	6.71	Chloroplast
	Medtr4g057800	136	15.4822	9.05	Chloroplast/ Cytoplasm
	Medtr4g057810	121	13.7611	9.06	Chloroplast
	Medtr4g072160	139	16.1627	9.13	Nucleus
	Medtr4g072190	100	11.4964	8.64	Chloroplast/ Nucleus
	Medtr4g072220	93	10.6352	5.33	Chloroplast/ Nucleus
	Medtr4g072230	91	10.1887	6.71	Chloroplast/ Nucleus
	Medtr4g072240	91	10.3438	6.56	Chloroplast/ Nucleus
	Medtr4g072250	92	10.2968	8.85	Chloroplast
	Medtr4g072260	93	10.5051	5.75	Chloroplast
	Medtr4g072270	93	10.3117	6.71	Chloroplast
	Medtr4g072280	80	9.18654	9.6	Chloroplast/ Mitochondrion/ Nucleus
	Medtr4g072290	79	8.90412	9.1	Chloroplast/ Nucleus
	Medtr4g072300	91	10.3908	5.73	Chloroplast
	Medtr4g072310	93	10.467	7.88	Chloroplast
	Medtr4g072330	90	10.1136	7.71	Chloroplast
	Medtr4g072370	90	10.1186	5.71	Chloroplast
	Medtr4g072380	90	10.2446	5.53	Chloroplast/ Nucleus
	Medtr4g072450	85	9.67427	8.79	Chloroplast/ Nucleus
	Medtr4g072460	92	10.2246	5.82	Chloroplast
	Medtr4g072465	86	9.85242	6.72	Chloroplast/ Nucleus
	Medtr4g072470	85	9.58908	6.56	Chloroplast
	Medtr4g072480	92	10.1576	6.05	Chloroplast/ Nucleus
	Medtr4g072490	85	9.72918	6.05	Chloroplast/ Nucleus
	Medtr4g072500	92	10.2888	6.26	Chloroplast
	Medtr4g072510	86	9.8073	7.89	Chloroplast/ Nucleus
	Medtr4g072530	90	10.0606	6.82	Chloroplast
	Medtr4g072540	86	9.77727	6.05	Chloroplast/ Nucleus
	Medtr4g072550	103	11.8025	6.57	Chloroplast/ Nucleus
	Medtr4g072560	99	11.2524	9.63	Chloroplast
	Medtr4g072570	92	10.3068	9.25	Chloroplast/ Nucleus
	Medtr4g072580	87	9.8934	5.24	Chloroplast
	Medtr4g072590	85	9.6431	6.55	Chloroplast/ Nucleus
	Medtr4g072600	87	9.85741	5.26	Chloroplast
	Medtr4g072610	86	9.66813	6.04	Chloroplast
	Medtr4g072620	92	10.1967	6.25	Chloroplast
	Medtr4g072630	86	9.80734	6.07	Chloroplast/ Nucleus
	Medtr4g072640	92	10.2196	5.45	Chloroplast/ Nucleus
	Medtr4g072650	86	9.64224	6.71	Chloroplast
	Medtr4g072660	87	9.73912	6.25	Chloroplast/ Nucleus
	Medtr4g072670	86	9.87237	6.56	Chloroplast/ Nucleus
	Medtr4g072680	92	10.2096	6.05	Chloroplast/ Nucleus
	Medtr4g072690	85	9.6442	8.76	Chloroplast/ Nucleus
	Medtr4g072720	86	9.80026	6.07	Chloroplast/ Nucleus
	Medtr4g072730	92	10.2076	6.25	Chloroplast
	Medtr4g072740	85	9.62806	6.56	Chloroplast/ Nucleus
	Medtr4g072750	85	9.59491	9.16	Cell membrane/ Nucleus
	Medtr4g072770	81	8.83719	5.51	Chloroplast
	Medtr4g072820	86	9.61703	5.84	Chloroplast
	Medtr4g072830	90	10.358	6.56	Chloroplast
	Medtr4g072840	61	6.73568	5.05	Chloroplast
	Medtr4g072850	94	10.5651	6.71	Chloroplast/ Nucleus
	Medtr4g072860	93	10.4241	6.81	Chloroplast
	Medtr4g072870	91	10.2507	6.06	Chloroplast
	Medtr4g072880	93	10.3267	6.71	Chloroplast
	Medtr4g072890	91	10.3479	5.76	Chloroplast
	Medtr4g072910	101	11.4602	8.82	Chloroplast
	Medtr4g072930	112	13.2256	8.38	Nucleus
	Medtr4g072940	124	14.1323	8.82	Chloroplast/ Nucleus
	Medtr4g072980	95	10.6654	8.85	Chloroplast
	Medtr4g075760	135	15.7722	8.41	Nucleus
	Medtr4g124700	122	13.8195	5.6	Nucleus
	Medtr4g124750	155	17.2975	5.59	Nucleus
	Medtr5g008350	77	8.80413	7.86	Chloroplast/ Nucleus
	Medtr5g008360	83	9.15847	5.52	Nucleus
	Medtr5g008370	140	16.0253	5.26	Chloroplast/ Nucleus
	Medtr5g021820	104	12.0358	6.82	Chloroplast
	Medtr5g091070	70	7.98124	6.25	Chloroplast/ Nucleus
	Medtr5g091090	83	9.61515	6.83	Chloroplast
	Medtr6g077850	100	11.5693	8.49	Nucleus
	Medtr7g101740	115	13.2867	8.54	Nucleus
	Medtr7g101890	122	14.2525	6.43	Chloroplast/ Cytoplasm
	Medtr7g101920	113	13.0183	9.42	Chloroplast/ Cytoplasm/ Mitochondrion/ Nucleus
	Medtr7g104940	130	14.7914	9.04	Nucleus
	Medtr7g104950	130	14.8133	9.22	Chloroplast/ Cytoplasm/ Nucleus
	Medtr7g118000	117	13.8968	6.62	Chloroplast/ Nucleus
	Medtr7g118010	105	12.0699	8.51	Chloroplast
	Medtr7g405740	162	18.2771	9.58	Chloroplast/ Nucleus
	Medtr8g022340	110	12.6989	9.74	Chloroplast/ Mitochondrion
	Medtr8g022380	119	13.3353	6.82	Nucleus
	Medtr8g022440	121	13.6256	6.19	Nucleus
	Medtr8g026730	108	12.6076	7.9	Chloroplast
	Medtr8g076040	105	12.2041	7.81	Chloroplast/ Nucleus
	Medtr8g094980	107	12.6353	6.51	Nucleus/ Peroxisome
	Medtr8g096440	143	16.3999	7.03	Nucleus
	Medtr8g096470	111	13.1573	8.95	Nucleus
	Medtr8g096500	158	17.9112	7.03	Nucleus
	Medtr8g101520	159	18.3476	9.69	Chloroplast
	Medtr8g101530	145	17.3523	9.42	Chloroplast/ Nucleus
	Medtr8g461210	117	13.4896	6.97	Chloroplast/ Nucleus
	Medtr8g461400	66	7.25124	5.79	Chloroplast
	Medtr8g461410	92	10.3609	7.89	Chloroplast
	Medtr8g461420	92	10.4582	7.81	Chloroplast
OsSAUR1	LOC_Os01g06230	91	9.88053	9.5	Chloroplast/ Mitochondrion	Chloroplast/Mitochondrion	MAMARGRKERAPRGYVPILIGGQGEERERILVRTEQLKQPHFLALLDLAVQEFGYEQRGI LCIPCTTKAFRSIVGAATPTAAAVAGGEIKS
OsSAUR2	LOC_Os01g56240	122	12.4512	5.19	Chloroplast	Chloroplast	MASASSQFSLPKHTLPGSITRAAAGHSSGVVAEMKAGYVPVLVGKSGGGGGEAATRFLVP VGLLNDPCMEALLELAADEMGYGQEGVLIIPCDADFFRRVVTAIPSANKANLICSPNSQT DC
OsSAUR3	LOC_Os01g70050	173	18.0635	9.35	Chloroplast	Chloroplast	MAAAARSSTKGVRRTKSLISRTLERCKSGLSSGGGGRSAAAPVAGCFSVYVGPERERFVV RTEYANHPLFRRLLDDAEREYGYAAQGPLALPCAVDAFLDVLWQMERDGCGGGGDDDDDL SIGGGGAASPICGLPSCGSKGRAAAAGYRMLSPARMTSILSRSSPMATPSRKR
OsSAUR4	LOC_Os02g05050	120	12.7706	9.64	Chloroplast	Chloroplast	MMMGYFRAPRRKAAAAAEGESVRAALLVGGGGEEAAVPKGYFAVYVGAEARRFVVPTSYL RQPAFRGLMELAADEFGFAQEGGLRLPCREEDFQATVAALDARRRPASGGAIMSTMVKAR SL
OsSAUR5	LOC_Os02g05060	130	14.6319	9	Chloroplast	Chloroplast	MGEQGGRASSNKIRDIVRLHQLLKRWKRAALAPKAGKNNNGGGASVPKGFFAVCVGEEMR RFVIPTEYLGHWAFEQLLRKAEEEFGFQHEGALRIPCDVEVFEGILRLVGRKDEKAAMCY SSSEHEILCR
OsSAUR6	LOC_Os02g07110	125	13.1141	9.37	Chloroplast/ Nucleus	Nucleus	YRPQTATKLTPLPPQTTHLSLHPPPRRRRGRRIPLLLRLLARRRRDPRRRPLLGRGAFYA LLPLEACGHTILPFYPWVGLECTYRDCELLVI
OsSAUR7	LOC_Os02g20320	143	15.3077	6.1	Chloroplast	Chloroplast	MKERGVRNKQGVIMKALLDRCLSKHRNGGRPEPPEGSFAVYVGGGGGGGGAARERFVVRT ECVNHPLFRALLEEAEEEYGYVADGPLELPCDAGEFVAVLARIEREMAEERTVGCAGGLV FRLHPAAHLMLVAPATPPPMIVG
OsSAUR8	LOC_Os02g24700	96	10.7004	7.73	Chloroplast/ Nucleus	Chloroplast/ Nucleus	MAKKIAPAANLKQILRRCSSLGRRQQQQGAVPRGHFPVYVGESRCRYVVPIACLEHPDFL LLLRKAEEEFGFEHDAAITLPCHEADFEALLAALTA
OsSAUR9	LOC_Os02g24740	108	11.5492	6.82	Chloroplast/ Cytoplasm	Chloroplast	LKQMLRRCSSSLGIKGAGGDDDGLPGDVPRGHFAVYVGISRRRYIVPVACLAAPEFQELL RKAEEEFGFDHDMGITLPCDEATFHGVLASASATSIR
OsSAUR10	LOC_Os02g30810	166	17.3825	8.71	Chloroplast/ Nucleus	Chloroplast/ Nucleus	MKEGGGGGGERRNILAKTIDRCRSSLGHRTTRRPASAAGGGGYGGAAVPAGFFAVLVGPE KERFAVRARCANHPLFRALLDQAETEYGFAGCEGPLELPCDVDAFMDVMWEMEQADPAAS PRCGARFGGPAAAGSGRGYGGHGHHHQHQGYQMMSTPARLLVAGRS
OsSAUR11	LOC_Os02g42990	190	21.0434	11.55	Chloroplast/ Mitochondrion	Chloroplast/ Mitochondrion	MQARRHRGFRLGRKLLGLWRWALCHRRRRRGRGYLRLQPCPGAAGGRSPLLAAGSVKKQP PPPQQQIVVHQRGGEKAVLKWGRSLARRMRLLRRRGSERLLEESPGEATTPKGQVAVYVG GGEPGESMRYVVPVVYFNHPLFGELLREAEEEFGFAHPGGITIPCAAARFERAAAVAAAG GGGRKVPTWW
OsSAUR12	LOC_Os02g52990	128	13.7355	9.64	Cytoplasm/ Nucleus	Cytoplasm/ Nucleus	MLQGEEKKAGKVKKGWLAVRVGVEGADGGDGGGFRRFVIPIAYLYHPLFRRLLEAARDAY GYDSAGPLRLPCSVDEFLRLRSLVERETHAAGGGGGGSSSPHRVHAGGGSHHHHHYSFSP CTRAKVSS
OsSAUR13	LOC_Os03g18050	207	21.916	4.99	Chloroplast/ Cytoplasm/ Mitochondrion/ Nucleus/ Peroxisome	Chloroplast/ Cytoplasm/ Mitochondrion/ Nucleus/ Peroxisome	MGCFVRFASQQVRWTGTAGTTGDCCSTASSSLAGKGHSAVYTADGARFEVPLVYLGMMVF GELLAMSQEEFGFASDDGRITLTCDALVMEYVMCLISIDASEEVERVFLSFMASSCHCVG GTSHQFYDVGERRAVRDRLPRLAEVGLHAAAGRGAAEEVIVGVDAAVLEREAGGAGLGGD GVLLAVEGRRMMMSQCWKTAVTSPKMS
OsSAUR14	LOC_Os03g45800	118	12.2857	7.95	Nucleus
OsSAUR15	LOC_Os03g45830	106	11.0975	6.55	Nucleus	Nucleus	MMWRRKSSSSGGVSPAGASPRHGGDDNDECNVFPRGYVPIVAGSGDGERVLVPVSLLGDP CIAELLDMAVQQYGYGQPGVLRVPCDGERLRRVVEGALRKGGGQSA
OsSAUR16	LOC_Os03g45850	134	14.1362	8.69	Chloroplast/ Nucleus	Nucleus	MVYWRSKSGGGGASPSRANGGEDDQVPRGHVPMVAGCGGGDGDGGERVMVPVRLLGDPCI AELLDMAAQQYGYGQPGVLRVPCDAGHFRRVVERALRKDGGRSA
OsSAUR17	LOC_Os03g45860	106	10.8462	6.71	Chloroplast/ Cytoplasm/ Nucleus	Chloroplast/ Cytoplasm/ Nucleus	MVWRRKSGGGSGGASPCRENGEDEVPRGHVPMVAGGGGDCGDGGGERVMVPVRLLGDPSI AELLDMAAQQYGFGQPGVLRVPCDAGHFRRVVECALRRGAAGGQTA
OsSAUR18	LOC_Os04g43740	129	14.2723	6.96	Chloroplast	Chloroplast	MKGGGSKRRLLRAFLHSWKKLGAAAAAAAPAAGEWAPLDGDGEGAIPSDVPRGHTVVYVG EELRRYVVRVSSLDHPLFRELLDRAREEYQFAAGADARLCIPCDEDIFLGVLCHVDSKQE HWRLISFCR
OsSAUR19	LOC_Os04g45370	167	18.5405	11.12	Chloroplast	Chloroplast	MLKRSHGGFRLGRKLLSAWRWALCCRRRRRRGYLRLQTTSGGCGGACKEGSEEAKRLAPV LRWGRSLVRRLSLGRKDGGRRRILDEPVSTPKGQVAVYVGGGNPGESLRYVVPVVYFNHP MFGELLREAEEEFGFQHPGGITIPCAASRFERAAAVAAAGKKAFGRW
OsSAUR20	LOC_Os04g51890	176	18.9387	9.1	Chloroplast/ Cytoplasm	Chloroplast/ Cytoplasm	MEEQQHLHPGGGGGKKSNKITEIVRLQQMLKKWRKLSVAPKDAAATAGNGGGGESKAKKF LKRTLSFTDGGASPGGTPPPRGHLAVCVGPTAQRFVIPTDYLKHRAFAALLREAEEEFGF QQEGVLRIPCEVPAFEAILKAVEKNKKDNAAAFCYCSYEYAADEVALGAPNNPLCR
OsSAUR21	LOC_Os04g52670	252	26.625	10.58	Mitochondrion/ Nucleus	Chloroplast/ Mitochondrion	PSSLSLRDTVLSLPPPLLTMRGLMRCASTGACRVAPGAVAARASAAAVGGGTTKVPAGHV PVEVGAEGEETERFVVPAELLGRPPIAELLRRAAQEYGYARRGPIRIPCPAAAFRRLLGA LTGGSGEGGLALSYFSVVV
OsSAUR22	LOC_Os04g56680	143	15.5019	9.18	Chloroplast/ Nucleus	Chloroplast/ Nucleus	MAKCSKIRYIVWLRQTLRRWRSRAAARAAAEAVPAGHVAVCVGGASRRFVVRAAHLNHPV FRELLRQAEEEYGFPSGAYCGPIALPCDEGLFEHVLRHLSSPSSAARFVTLEDIQSGALS CCCAAAGDALPLLRGIATDKAVW
OsSAUR23	LOC_Os04g56690	153	16.8942	10.04	Chloroplast	Chloroplast	MCKVITIQSLVWLRRTVRRWRSRAAARPAGSKMERDGDAVPAGHVAVRVGGGGEDARRFV VRVAHLNHPAFRELLRQAEEEYGFPSGASGPVALPCDEDHFRDVLRRVSSDERHDLAFCR PAATCGVTKRRAESSSSSSSRAPLLQGMDSLVW
OsSAUR24	LOC_Os06g04590	119	13.2631	8.95	Nucleus	Nucleus	MAIKKGGAAGLKQILKRCSSLGRRQQEQKQVSEWEEEEEASGLPSDVPRGHFAVYVGERR RRFVVPLALLDRPEFRSLLRRAEEEFGFAGAGAGGLLVLPCEEVAFRSLTSSLHYSCTR
OsSAUR25	LOC_Os06g45950	140	14.6496	7.7	Chloroplast/ Nucleus	Chloroplast/ Nucleus	MKRLLRRLSRVAAADACAAAAYQPLRADRTAKLSASSSSSLAGARRLGCGARVPEGHVPV CVGEEGGPVERYAVRTDLLGQPAFAALLRRAAQEYGYGHPGALRIPCPVADFHQLLLRLS AAAAGDGDDDDEDGGGLVYY
OsSAUR26	LOC_Os06g45970	133	13.3861	9.23	Cell wall/ Chloroplast/ Cytoplasm/ Mitochondrion/ Nucleus	Golgi apparatus/ Nucleus	MRELMRRMSFSDRVGGGGGGDGGGGGAAAAVKRGLMRRLSFSDRRQELINPLLLTAISAR LIDELIEQIKQMR
OsSAUR27	LOC_Os06g48850	134	14.7539	8.78	Chloroplast/ Cytoplasm	Chloroplast	TNRKRSRELTRRRLTARGSKPPPSYKFSPSPPPSHLLHSILLPTIQPTNLQLLKNTSLQS AAMEDHQGGGVGRASNKIRDIVRLQQLLKRWKKLATMAPGGRSGVPKGSFAVYVGEEMRR FVIPTEYLGHWAFERLLRDAEEEFGFRHQGALRIPCDVAAFEATLRLVAAGNGNAKAKDD AAAMCSCSSDTEILCR
OsSAUR28	LOC_Os06g48860	140	15.1081	9.55	Nucleus	Chloroplast/ Nucleus	MMVMGYLLAPKKGGRRRDEFGFAQAGGLRVPCGEDDFEDLLRRLRRKNGGAAAAKAKKAI S
OsSAUR29	LOC_Os06g50040	141	14.184	9.26	Cytoplasm	Cytoplasm	MGVHLLKRQQSSASAGGSSAGGGMPPKGCMAVRVVGPGGVGGGGGGAEGERFVVPVGYLK HPLFVGLLKEAEEEFGFEQKGAITIPCGVDHFRRVQGIIHHQKHHHGGSHGAGGAGAGGL LSGHGSSGHHNNFHIAACFRA
OsSAUR30	LOC_Os07g29310	120	12.5442	10.06	Nucleus	Nucleus	MVSSLRLAEISRKWSGSGSSKVTSPTAAAAACPRGHFAAYTRDGSRFFVPIACLASDTFR ELLSTAEEEFGSPGGRPIVLPCSADRLHQILAAFRSASGKNKCSPPSGSGGRAGGRTKIW
OsSAUR31	LOC_Os08g02520	109	11.9446	8.56	Mitochondrion/ Nucleus	Mitochondrion/ Nucleus	MAGKLYQLMSRMHLARSRSSSSSAATAAAAAADVPRGHFAVYVGERRKRFVIPTAYLKHP SFVLLLKRVEEEFGFDCHRCGGLTIPCATEGDFASFVAEAIASDDHHHH
OsSAUR32	LOC_Os08g02530	102	10.8614	9.18	Nucleus	Mitochondrion/ Nucleus	MGGKLQHLMERLHLAGKGGGGGAARDVPRGHFAVYVGEARARFVVPTAYLRQPAFVALLK SVEEEYGFDHCGGGGLTIPCSERDFSALLGRLASSPPPPSWR
OsSAUR33	LOC_Os08g35110	133	14.1731	6.19	Chloroplast	Chloroplast	MGKGGGLSKLRCMIRRWHSSSRIARAPPSAGELEEGSAAAAGRAASFHGADEVPKGLHPV YVGKSRRRYLIAEELVGHPLFQNLVDRTGGGGGGGAATVVGCEVVLFEHLLWMLENADPQ PESLDELVEYYAC
OsSAUR34	LOC_Os08g42277	143	15.3377	5.82	Chloroplast
OsSAUR35	LOC_Os08g42277	143	15.3377	5.82	Chloroplast
OsSAUR36	LOC_Os08g43700	143	15.8514	8.51	Cytoplasm/ Nucleus	Cytoplasm/ Nucleus	MISSKKLVQLSKKWQGMGAIGRKRVTASEKEIIHHSSCSSSVAGKGNCVVYSCDGRRFEI PLAYLRTPVFVELLRMSQEEFGFSSDGRITLPCDAAVMEYVMCLLGREASEEVEKALLSS IVMPCSHHPSRMAQHQHFAVCSI
OsSAUR37	LOC_Os09g26590	165	16.6406	8.78	Chloroplast/ Nucleus	Nucleus	MAKGGLSKLKCMIKRWHSSSRISRTPSGCSASAGGRRRRRARRVGVVPRRGRRAPGAPPG VRRQVAPPLPHRRRPRRPPDVPEPRRPLRRRRRGGRRRRRHRRRLRGRAVRAPPLDAGER RPAAGVARRARRVLRVLTAPSYLRSRRRRRRRWPASPSSPESSEASRRG
OsSAUR38	LOC_Os09g26610	190	20.42	4.66	Cell membrane	Cell membrane	MGDDGGGVKVAAAAATTATGMKQITRLRELLQKWQAMALGANKGDVATAGDEEDEEVVEVAPAAAAAAAIPPFVMRRLQRTVTVDSDDESCQSPEPPADVPRGYCPVYVGPEQRRFVIPT RYLGHPVFRLLLEKAEEEFGFCHQGALAIPCETEAFKYILQCVERHDNGLAAGDVVDGVV DVNDRAPPRD
OsSAUR39	LOC_Os09g37330	171	19.1973	9.26	Nucleus
OsSAUR40	LOC_Os09g37350	138	15.2195	8.15	Chloroplast	Chloroplast	MIHSKRLAQLARRLQRVKTTAAREDDACCTTSPVADKGRCTMYTADGRRFKVPLPYLGTT VFGELLRMSQEEFGFAGDGRITLPCDAAVMEYVMCLLRRNASEDVERAFLSSVVMSCQDS SCGVPPVALHQQFSVCSS
OsSAUR41	LOC_Os09g37369	141	15.0765	6.71	Chloroplast	Chloroplast	MISAKKLAQLAKKLQMRMASAGGSRQKAVVAADDCCSTASLSLAGKGHCAVYTADGARFE VPLPYLGTPLFGELLTMSREEFGFAGDDGRITLPCDASVMEYVMCLLSRDASEEVERAFL SSMARPCRNIGVISHQFAVCT
OsSAUR42	LOC_Os09g37380	140	15.0564	7.02	Chloroplast/ Nucleus
OsSAUR44	LOC_Os09g37394	144	15.9597	9.15	Chloroplast
OsSAUR45	LOC_Os09g37400	141	15.6204	8.44	Nucleus	Nucleus	MISARRLAQLAKKWQRMAALERKRLTMKAKENEECCTSVAGKGHCVMYTADGSRFEVPLA YLGTAVFSELLRMSQEEFGFTSDGRIMLPCDAVVMEYAMCLLKRNASAEVEKALLSSMVA PCHYTGCMVPTVGVNQHISCL
OsSAUR46	LOC_Os09g37410	140	15.4972	8.19	Cytoplasm	Cytoplasm	MISAKRLVQLAKWQRMAALGRKRIMGKAQETEECSTSVAVKGHCVMYTADGRRFEVPLAY LGTVVFSELLRMSQEEFGFTSDGRIVLPCDAAEMEYAMCLLKRNPSVEVVDALLSSMLIR CHCTGSMVPTVGVNQQISCL
OsSAUR47	LOC_Os09g37420	110	12.5476	9.3	Chloroplast/ Nucleus
OsSAUR48	LOC_Os09g37430	157	17.5328	8.73	Chloroplast
OsSAUR49	LOC_Os09g37440	148	15.9769	9.13	Chloroplast/ Mitochondrion/ Peroxisome
OsSAUR51	LOC_Os09g37460	144	15.6159	6.06	Chloroplast/ Nucleus	Chloroplast/ Nucleus	MIHSKKLAQLARKLQRIKTAASNREDDDAGCTSTSPSPVADKGHCAVYTSDGARFEVPLP YLGTTVFVELLRMSQEEFGFAGGDGRITLPCDAAAMEYVMCLLRRNASEEVERAFLSSVV TMPCQNSGCTMPPVALHHQFAVCS
OsSAUR52	LOC_Os09g37470	141	15.5242	8.93	Chloroplast
OsSAUR53	LOC_Os09g37480	144	15.9095	8.82	Chloroplast/ Nucleus	Chloroplast/ Nucleus	MISAKRLAQMAKKWQRIAALGRKRITWTTPKATDECCSSVAVKGHCIMYTADGRRFEVPL AFLATTIFAELLRMSQEEFGFTTDGGITLPCDAEVMEYVLCLLRRNASEEVVRAFLSTIV KSCHYGNGFAQSLGSVQQVAASSF
OsSAUR54	LOC_Os09g37490	141	15.5981	8.13	Nucleus	Nucleus	MISSRKLAQLGKKWQRMVASSGRQTASIDGCCSTATAYVADKGHCVLYTTDGARFEVPLM YLNTAIFCELLRVSQEEFGFASNNKITLPCDASVMEYVMCLIRRDASEEIEKALLSSIVR PCLNTSVVPPMRLNQQFAVCS
OsSAUR55	LOC_Os09g37500	150	15.9587	8.44	Chloroplast/ Cytoplasm	Chloroplast/ Cytoplasm	MAMISAKRIAQLAKKWRRMAALGRKRLTMSSTAMATEEAQGCSTAVAGKGHCAIYTADGA RFEVPLAYLGTAVLGELLTMSREEYGFSGDGKITLPCDAMVMEYVLCLLGRNASAEVEKA FLSSMVMPCHYASCVTPSLGACQQVAVCSN
OsSAUR56	LOC_Os10g36703	125	13.9369	7.26	Nucleus	Nucleus	MHGKHQHQQQQQQQGGMVVVAPKGCVTVRVGAEGEEQRRFAVPLAHLKHPLFGALLEEAE REYGFAQRGAIAIPCRVDRFVHVEHLIVQDLHGAAASHLLDLDSSSHHHTQIHLHLPRFA GCFRA
OsSAUR57	LOC_Os12g41600	173	18.1253	8.64	Mitochondrion	Mitochondrion	MNRFRNVLLRKCKSLSRSLSRSSSYRNLRSMSTREHVVAGGDGGIVGGGDSKAVSAGGDG AVVFVGSSRRRYVISNKHLSHPLIAALIDDDVPAAAAGDGKEGGGGGGVVERRRSTSAAT TTSSSTKPIAVNCEVVLFDHLLWMLDNAVDLRAGGDGDDDDAAMRELAQLYAY
OsSAUR58	LOC_Os12g43110	130	13.4909	6.07	Nucleus	Nucleus	MRQMIRRLSRVGDCSSPSSPPPFSPAPRRGGGGGGSSGKRSSSAAAAHEGVPEGHVPVYV VGEGDGGEAAAAERFVVRAELLGRPALAELLRRAAQEYGYDHHGPLRIPCRADVFRAALA AAGDEDDDSE
	Seita.1G090300	125	14.1404	8.3	Chloroplast/ Nucleus
	Seita.1G090400	142	15.3417	10.09	Nucleus
	Seita.1G149000	94	10.5824	6.89	Nucleus
	Seita.1G149100	97	10.6291	6.82	Chloroplast
	Seita.1G170700	156	16.8261	8.69	Nucleus
	Seita.1G237800	138	15.208	8.67	Nucleus
	Seita.1G252000	201	22.1955	11.19	Chloroplast
	Seita.1G333600	114	12.6313	9.46	Chloroplast/ Nucleus
	Seita.2G216300	155	16.3326	8.42	Chloroplast
	Seita.2G216400	239	26.3572	5.52	Chloroplast
	Seita.2G267500	137	14.8042	9.45	Chloroplast
	Seita.2G275900	218	23.1652	10.37	Chloroplast/ Mitochondrion/ Nucleus
	Seita.2G295000	144	16.3071	9.4	Chloroplast
	Seita.2G295100	144	15.7192	8.51	Nucleus
	Seita.2G295200	322	35.0282	9.03	Nucleus
	Seita.2G295400	144	15.7353	8.66	Chloroplast/ Nucleus
	Seita.2G295600	149	16.0386	8.65	Chloroplast
	Seita.2G295900	140	14.5908	9.05	Chloroplast
	Seita.2G296000	148	15.9244	8.58	Chloroplast
	Seita.2G296200	146	15.9376	8.67	Chloroplast/ Nucleus
	Seita.2G296300	148	15.9694	8.31	Nucleus
	Seita.2G296400	114	12.5213	5.52	Nucleus
	Seita.2G296500	134	14.8116	9.24	Chloroplast
	Seita.2G296700	149	16.2839	8.68	Chloroplast/ Nucleus
	Seita.2G296900	148	15.9244	8.58	Chloroplast
	Seita.2G297000	147	15.4419	9.11	Cell membrane/ Chloroplast/ Cytoplasm/ Golgi apparatus/ Nucleus/ Peroxisome
	Seita.2G311800	109	11.7026	9.72	Chloroplast
	Seita.3G026500	150	16.0496	9.33	Nucleus
	Seita.3G026600	148	15.558	9.2	Chloroplast
	Seita.3G101700	205	22.017	9.61	Chloroplast
	Seita.3G384000	136	14.7376	5.58	Cell membrane/ Chloroplast/ Cytoplasm/ Mitochondrion/ Nucleus
	Seita.3G398000	114	11.9824	6.83	Nucleus
	Seita.4G026700	128	13.9758	6.75	Chloroplast
	Seita.4G041300.1	135	14.4565	6.19	Chloroplast/ Mitochondrion
	Seita.4G041300.2	109	11.7874	5.49	Chloroplast
	Seita.4G241400	127	13.7036	9.47	Chloroplast/ Cytoplasm/ Mitochondrion/ Nucleus
	Seita.4G241500	196	21.8751	9.36	Nucleus
	Seita.4G266100	132	13.7516	8.5	Chloroplast
	Seita.4G279000	133	14.0398	8.54	Cytoplasm/ Nucleus
	Seita.5G434800	157	16.7066	8.69	Chloroplast
	Seita.6G082700	94	10.2528	8.74	Chloroplast
	Seita.6G082800	93	9.99947	7.05	Chloroplast/ Cytoplasm
	Seita.6G083700	94	10.0346	7.83	Chloroplast
	Seita.6G170000	206	22.3878	8.91	Nucleus
	Seita.6G170100	132	14.2172	5.69	Chloroplast
	Seita.6G170200	138	14.8028	5.51	Chloroplast
	Seita.6G225200	131	14.1043	9.61	Chloroplast
	Seita.6G241400	144	15.9926	8.98	Nucleus
	Seita.6G242100	145	16.0155	7.6	Nucleus
	Seita.6G242200	145	16.1057	8.98	Chloroplast/ Nucleus
	Seita.7G023100	134	14.6406	9.61	Chloroplast/ Nucleus
	Seita.7G076600	161	17.8732	8.42	Nucleus
	Seita.7G168400	131	14.4274	7.01	Nucleus
	Seita.7G182000	167	18.3132	11.12	Chloroplast
	Seita.7G230900	174	18.9148	9.34	Chloroplast/ Cytoplasm
	Seita.7G238300	122	12.5196	8.86	Chloroplast
	Seita.8G073500	149	16.2745	8.99	Chloroplast
	Seita.9G194600	124	14.066	7.33	Nucleus
ZmSAUR1	GRMZM2G466908	423	46.8106	8.21	Nucleus
ZmSAUR2	GRMZM2g156470	115	12.5747	12	Chloroplast
ZmSAUR3	GRMZM2G422419	111	11.6812	6.5	Chloroplast
ZmSAUR4	GRMZM2G460861	137	14.5425	6.04	Chloroplast
ZmSAUR5	GRMZM2G400156	132	14.2322	5.93	Chloroplast
ZmSAUR6	GRMZM2G059138	133	14.3133	6.69	Nucleus
ZmSAUR7	GRMZM2G414727	129	14.0531	8.49	Nucleus
ZmSAUR8	GRMZM2G033871	108	11.463	7.95	Cell membrane
ZmSAUR9	AC186519.4_FGT002	126	14.2817	10.81	Chloroplast
ZmSAUR10	GRMZM2G407969	116	12.1968	5.65	Nucleus
ZmSAUR11	GRMZM2G146108	103	10.8424	6.39	Chloroplast
ZmSAUR12	GRMZM2G447151	103	11.0966	9.75	Chloroplast/ Nucleus
ZmSAUR13	GRMZM5G899865	316	34.5577	5.19	Nucleus
ZmSAUR14	GRMZM2G365166	143	15.5809	11.07	Chloroplast
ZmSAUR15	GRMZM2G365162	142	15.3688	9.36	Chloroplast/ Nucleus
ZmSAUR16	GRMZM2G089273	100	10.7174	9.17	Chloroplast/ Mitochondrion/ Nucleus
ZmSAUR17	GRMZM2G388051	113	12.3362	8.92	Nucleus
ZmSAUR18	GRMZM2G039776	103	11.3689	9.34	Cell membrane/ Chloroplast
ZmSAUR19	GRMZM2G429254	178	19.4574	11.48	Chloroplast
ZmSAUR20	GRMZM2G089806	126	14.1463	8.93	Chloroplast/ Nucleus/ Peroxisome
ZmSAUR21	GRMZM2G451037	131	14.4784	10.08	Chloroplast/ Nucleus
ZmSAUR22	GRMZM2G045243	156	16.3935	7.74	Chloroplast
ZmSAUR23	GRMZM2G309747	181	20.1496	5.17	Nucleus
ZmSAUR24	GRMZM2G479596	151	16.2239	9.59	Chloroplast/ Mitochondrion/ Nucleus
ZmSAUR25	GRMZM2G042712	149	16.4851	8.95	Nucleus
ZmSAUR26	GRMZM2G042741	137	15.2327	8.18	Nucleus
ZmSAUR27	GRMZM2G042765	192	21.7585	9.4	Nucleus
ZmSAUR28	GRMZM2G343360	149	16.0046	8.61	Chloroplast
ZmSAUR29	GRMZM2G343365	146	15.7094	8.66	Chloroplast/ Nucleus
ZmSAUR30	GRMZM2G156392	149	16.0046	8.61	Chloroplast
ZmSAUR31	GRMZM2G156451	152	16.4321	8.09	Chloroplast/ Nucleus
ZmSAUR32	GRMZM2G156470	144	15.3859	7.52	Chloroplast/ Nucleus
ZmSAUR33	GRMZM2G151656	149	16.0608	8.67	Chloroplast/ Nucleus
ZmSAUR34	GRMZM2G102047	79	9.06364	8.89	Mitochondrion
ZmSAUR35	GRMZM2G154317	140	15.2142	6.18	Nucleus
ZmSAUR36	GRMZM2G107900	108	11.9277	6.89	Nucleus
ZmSAUR37	GRMZM2G420812	101	10.8144	8.62	Nucleus
ZmSAUR38	GRMZM2G076345	135	14.5086	8.93	Nucleus
ZmSAUR39	GRMZM2G316275	145	16.0227	9.13	Chloroplast/ Cytoplasm/ Nucleus
ZmSAUR40	GRMZM2G118717	131	14.6387	9.73	Nucleus
ZmSAUR41	GRMZM2G432060	109	21.9181	10.68	Chloroplast
ZmSAUR42	GRMZM2G015049	115	12.5464	9.02	Chloroplast
ZmSAUR43	GRMZM2G410499	105	11.8517	8.52	Mitochondrion/ Nucleus
ZmSAUR44	GRMZM2G475683	117	12.8567	9.51	Nucleus
ZmSAUR45	GRMZM2G471304	126	13.5787	11.02	Nucleus
ZmSAUR46	AC196708.3_FGT006	132	14.706	9.18	Chloroplast/ Mitochondrion/ Nucleus
ZmSAUR47	GRMZM2G130675	98	11.1873	10.89	Chloroplast
ZmSAUR48	GRMZM2G332390	108	11.4302	8.71	Chloroplast/ Nucleus
ZmSAUR49	GRMZM2G113135	130	14.4704	7.9	Nucleus
ZmSAUR50	GRMZM2G330012	130	14.3774	9.39	Chloroplast/ Cytoplasm/ Nucleus
ZmSAUR51	GRMZM2G361993	145	15.254	7.9	Nucleus
ZmSAUR52	GRMZM2G050080	126	13.5746	10.79	Nucleus
ZmSAUR53	GRMZM2G379490	113	12.105	9.69	Chloroplast
ZmSAUR54	GRMZM2G312274	162	17.363	9.12	Nucleus
ZmSAUR55	GRMZM2G391596	198	21.8312	11.49	Chloroplast/ Mitochondrion
ZmSAUR56	GRMZM2G154332	122	13.3981	9.64	Nucleus
ZmSAUR57	GRMZM2G466229	130	13.6234	7.88	Cytoplasm/ Nucleus
ZmSAUR58	GRMZM2G466908	147	16.5787	6.82	Chloroplast/ Nucleus
ZmSAUR59	GRMZM2G462760	134	13.9881	9.15	Chloroplast
ZmSAUR60	GRMZM2G011463	157	16.3906	8.41	Chloroplast
ZmSAUR61	GRMZM2G399644	244	27.1215	7.71	Chloroplast/ Nucleus
ZmSAUR62	GRMZM2G021049	110	12.0019	9.18	Chloroplast/ Cytoplasm/ Mitochondrion/ Nucleus/ Peroxisome
ZmSAUR63	GRMZM2G430052	136	14.5909	9.54	Chloroplast
ZmSAUR64	GRMZM2G095839	114	12.2941	9.69	Chloroplast
ZmSAUR65	GRMZM2G012636	149	15.9764	8.88	Nucleus
ZmSAUR66	GRMZM2G042429	152	15.9974	8.88	Nucleus
ZmSAUR67	GRMZM5G835903	158	16.7844	9.58	Chloroplast
ZmSAUR68	GRMZM2G105419	143	15.4301	8.93	Nucleus
ZmSAUR69	GRMZM2G350023	82	8.87049	9.76	Nucleus
ZmSAUR70	GRMZM2G431066	150	16.8255	9.09	Nucleus
ZmSAUR71	GRMZM2G451533	236	25.719	4.63	Nucleus
ZmSAUR72	GRMZM2G144421	125	13.6025	9.29	Nucleus
ZmSAUR73	GRMZM2G083980	94	10.3299	9.49	Chloroplast
ZmSAUR74	GRMZM2G465383	139	14.3925	8.33	Chloroplast
ZmSAUR75	GRMZM2G346110	129	13.5395	8.88	Cell membrane/ Chloroplast/ Mitochondrion
ZmSAUR76	GRMZM2G425072	175	19.2604	11.8	Chloroplast
ZmSAUR77	GRMZM2G456644	169	18.5034	9.36	Chloroplast/ Nucleus
ZmSAUR78	GRMZM2G354209	124	12.4955	8.61	Mitochondrion
ZmSAUR79	GRMZM2G442000	149	16.0784	9.54	Nucleus
	Smoellendorffii18098	82	8.92	5.7	Cytoplasm/Mitochondrion
	Smoellendorffii19457	62	6.88492	8.99	Cytoplasm/Nucleus	Cytoplasm/ Nucleus	NQPPPDVPKGFFAAYAGSKRFIVSTKHLTHPIFRALLQKAADEYGFRHSGALQIPCEAVL FE
	Smoellendorffii19463	65	7.35425	6.03	Chloroplast/Cytoplasm/Nucleus	Chloroplast/ Cytoplasm/ Nucleus	DVPEGSLALYVGRSEQQRRRFVVGTAHLNNPLFRPLLDKAAEEYGYHYESGALTIPCDAH LFQHV
	Smoellendorffii19563	67	7.67075	8.87	Chloroplast/Nucleus	Chloroplast/ Nucleus	RSTSYLRRKSSPPSDVPKGSLAVYVGEEGRRFVIPISYLNHPLFQELLKKSEEEFGYTHY GAMHLPC
	Smoellendorffii29299	60	6.65567	4.8	Cell membrane/Chloroplast/Golgi apparatus/Nucleus	Cell membrane/ Chloroplast/ Golgi apparatus/ Nucleus	LDPPSEGFFPVYVGSARQRFLLPIRCLGHASVRILLEQCEEEFGFAQSGSLALPCNVELF
	Smoellendorffii38512	66	7.56583	8.73	Chloroplast/Nucleus	Chloroplast/ Nucleus	VHRGSCAVYVGPEHKRFVLKTRYLQHPVFGALLQQSEEEFGYAYSGGLLIPCPVALFEYL LRLLQR
	Smoellendorffii38714	66	7.54873	6.79	Chloroplast/Cytoplasm/Nucleus	Chloroplast/ Cytoplasm/ Nucleus	SDVPKGCLAVYVGEERQRYIIRAHLLNHPVFRPLLEESASEFGFKHSGGLKFACDTRQFE QMLLLV
	Smoellendorffii440501	156	16.702	5.31	Nucleus	Nucleus	MAFLARIGSLLKSASIKKRSGRSLDRSSSNSSCSSLGSSASAAWDCCYDSDLDVDQAPDS CSCAIPADVPKGCMAVIVGSCEKKRRRFVVGTHLLSNPVFGVLLQRAAEEYGYENSGALA IPCDPVLFEHFLWLLNNNDPAAAMLEVNELLAFYAS
	Smoellendorffii69255	68	7.79402	5.88	Chloroplast/Cytoplasm
	Smoellendorffii69737	61	6.9199	5.62	Chloroplast/Cytoplasm/Nucleus	Chloroplast/ Cytoplasm/ Nucleus	VPQGSFAVYAGEERHRFLVRMEHLNHPLFRALLEKAAEEYGFDHAGALSIPCEAVLFEHV L
	Smoellendorffii69843	74	8.51502	8.94	Chloroplast/Mitochondrion/Nucleus
	Smoellendorffii75546	86	9.79527	7.01	Nucleus	Nucleus	NGSSCAAAPYDVPEGYLAVYVGEERRRCVMSARHLSHPWFKALLEKAAEEFGFDHKEGLR LPCDVVAFKLMVEKLDKASERRLIRE
	Smoellendorffii8952	79	9.01432	8.92	Chloroplast/Nucleus
	Smoellendorffii90204	109	12.0206	4.58	Nucleus
	Smoellendorffii90384	140	16.0342	7.8	Nucleus	Nucleus	MKVQKVWSSFKRYQKLASLERTHSFPGRCFPSSRIYDDSDSEGCRSRDVQQGYLAVYVGP ERLRFLLKTQYLNHRLFRELLEKAEEEFGHHHNGGLTIHCEVEVFEDLLWRVASGETAAP PGPRPPPPPHSLTLLSVQSG
AmTrSAUR1	AmTr_v1.0_scaffold00001.286	117	12.9402	8.69	Chloroplast/Nucleus
AmTrSAUR2	AmTr_v1.0_scaffold00002.267	173	19.7558	9.69	Nucleus
AmTrSAUR3	AmTr_v1.0_scaffold00007.328	144	16.4689	6.3	Nucleus
AmTrSAUR4	AmTr_v1.0_scaffold00007.347	109	12.5257	9.83	Chloroplast
AmTrSAUR5	AmTr_v1.0_scaffold00008.192	104	11.7919	6.51	Chloroplast/Nucleus/Peroxisome
AmTrSAUR6	AmTr_v1.0_scaffold00008.198	164	19.4656	10.8	Chloroplast
AmTrSAUR7	AmTr_v1.0_scaffold00016.185	155	17.4501	9.34	Chloroplast/Nucleus
AmTrSAUR8	AmTr_v1.0_scaffold00017.21	101	11.6104	9.58	Nucleus
AmTrSAUR9	AmTr_v1.0_scaffold00017.24	93	10.6103	8.66	Chloroplast/Nucleus
AmTrSAUR10	AmTr_v1.0_scaffold00017.7	106	12.1753	9.72	Cell membrane
AmTrSAUR11	AmTr_v1.0_scaffold00022.71	114	13.0573	6.71	Chloroplast/Nucleus
AmTrSAUR12	AmTr_v1.0_scaffold00025.238	162	18.4667	9.48	Nucleus
AmTrSAUR13	AmTr_v1.0_scaffold00027.66	127	14.4456	6.92	Nucleus
AmTrSAUR14	AmTr_v1.0_scaffold00032.45	97	11.0179	6.12	Chloroplast/Mitochondrion/Nucleus
AmTrSAUR15	AmTr_v1.0_scaffold00032.46	98	11.1691	6.74	Chloroplast
AmTrSAUR16	AmTr_v1.0_scaffold00032.47	140	15.8329	6.44	Nucleus
AmTrSAUR17	AmTr_v1.0_scaffold00040.276	189	21.4238	9.5	Chloroplast/Mitochondrion
AmTrSAUR18	AmTr_v1.0_scaffold00040.56	116	13.2161	5.4	Chloroplast/Nucleus
AmTrSAUR19	AmTr_v1.0_scaffold00071.13	117	13.2427	9.47	Chloroplast
AmTrSAUR20	AmTr_v1.0_scaffold00131.32	122	13.9291	7.89	Chloroplast
AmTrSAUR21	AmTr_v1.0_scaffold00148.65	129	15.185	9.32	Chloroplast/Nucleus
AmTrSAUR22	AmTr_v1.0_scaffold00174.32	149	16.9598	8.78	Nucleus
AmTrSAUR23	AmTr_v1.0_scaffold00174.34	129	14.9583	9.55	Nucleus
AmTrSAUR24	AmTr_v1.0_scaffold00204.11	112	12.6255	8.52	Chloroplast
AmTrSAUR25	AmTr_v1.0_scaffold00204.5	142	15.7241	9.4	Chloroplast
AmTrSAUR26	AmTr_v1.0_scaffold00245.2	112	12.6525	8.52	Chloroplast
	Mapoly0016s0123	134	15.0319	5.53	Nucleus
	Mapoly0034s0008	156	17.603	9.32	Chloroplast
	Mapoly0035s0025	156	17.3571	9.22	Chloroplast
	Mapoly0047s0021	162	18.9193	7.09	Cell membrane/Chloroplast/Nucleus
	Mapoly0060s0079	155	17.416	9.45	Chloroplast
	AANG004236	170	19.3337	4.88	Nucleus
	AANG004266	176	19.2946	4.97	Chloroplast/Cytoplasm/Nucleus
	AANG008440	199	21.8619	6.16	Nucleus
	Gb_00192	189	21.0885	5.8	Nucleus
	Gb_38830	242	27.4906	8.8	Chloroplast/Nucleus
	Gb_31889	181	21.0848	10.2	Chloroplast/Mitochondrion
	Gb_31890	148	17.0048	10.03	Chloroplast
	Gb_31882	183	21.4174	10.15	Chloroplast
	Gb_32848	359	41.3879	9.4	Chloroplast/Nucleus/Peroxisome
	Gb_32845	394	45.0394	8.82	Nucleus
	Gb_39146	275	32.1285	10.51	Chloroplast
	Gb_12164	193	22.2666	9.35	Nucleus
	Gb_12165	142	16.0333	6.03	Nucleus
	Gb_12167	153	18.095	9.45	Nucleus
	Gb_15664	143	16.8238	9.46	Chloroplast
	Gb_20564	198	22.7971	5.76	Cytoplasm/Nucleus
	Gb_20563	140	16.358	10.14	Chloroplast
	Gb_02944	148	16.9986	9.4	Chloroplast
	Gb_02942	148	17.1187	9.4	Chloroplast
	Gb_02943	136	15.7484	8.69	Nucleus
	Gb_02928	179	20.2263	8.98	Nucleus
	Gb_02938	153	17.6004	8.32	Nucleus
	Gb_27169	173	20.2933	9.43	Chloroplast
	Gb_26257	133	15.4061	6.29	Chloroplast/Nucleus
	Gb_41374	178	19.9152	9.64	Chloroplast
	Gb_14446	174	19.9043	9.46	Chloroplast
	Gb_31036	213	24.7016	7.67	Chloroplast
	Gb_16163	151	17.0627	8.91	Nucleus
	Gb_29894	149	16.9706	7.6	Cell membrane/Chloroplast/Nucleus
	Gb_29888	152	17.5172	8.75	Chloroplast/Cytoplasm/Mitochondrion
	Gb_29896	184	20.9382	9.84	Nucleus
	Gb_29890	155	17.9357	9.3	Nucleus
	Gb_29893	174	19.8858	9.1	Nucleus
	Gb_16068	236	26.5593	9.02	Nucleus
	Gb_25123	179	20.0939	9.17	Nucleus
	Gb_38675	216	24.6181	9.12	Chloroplast
	Gb_38676	154	17.6078	9.94	Chloroplast
	Gb_18129	140	15.9439	9.64	Chloroplast
	Gb_18130	172	19.6178	9.33	Chloroplast/Nucleus
	Gb_18131	198	22.468	8.68	Nucleus
	Gb_27602	305	35.1759	9.97	Chloroplast
	Gb_04142	130	14.7313	8.89	Nucleus
	Gb_39704	125	14.1494	9.79	Chloroplast
	Gb_39828	139	16.0736	5.73	Chloroplast/Nucleus
	Gb_39589	145	16.6582	8.83	Chloroplast/Nucleus
GnmoSAUR1	TnS000056991t03	153	17.6458	9.65	Chloroplast.
GnmoSAUR2	TnS000335647t02	247	27.3877	10.12	Chloroplast/Nucleus
GnmoSAUR3	TnS000990685t01	155	17.9051	9.74	Chloroplast/Mitochondrion
GnmoSAUR4	TnS000592665t04	132	15.3844	6.8	Chloroplast/Nucleus
GnmoSAUR5	TnS000963127t01	140	16.207	9.42	Nucleus
GnmoSAUR6	TnS000958067t01	131	14.7952	9.23	Chloroplast.
GnmoSAUR7	TnS000011049t01	144	16.4708	6.51	Nucleus
GnmoSAUR8	TnS000742593t01	145	17.0039	9.87	Chloroplast/Nucleus
GnmoSAUR9	TnS000472519t01	164	18.6948	9.3	Chloroplast
GnmoSAUR10	TnS000541577t01	73	8.36743	6.29	Chloroplast/Cytoplasm/Nucleus
GnmoSAUR11	TnS000253613t02	107	12.0078	9.16	Nucleus
GnmoSAUR12	TnS000104583t02	151	17.0915	7.95	Chloroplast
GnmoSAUR13	TnS000474651t01	145	16.988	9.87	Chloroplast/Nucleus
GnmoSAUR14	TnS000777721t01	105	11.6914	9.33	Nucleus
GnmoSAUR15	TnS000959461t01	179	20.0518	8.93	Chloroplast
GnmoSAUR16	TnS000449967t05	147	16.9678	10.03	Chloroplast/Mitochondrion
GnmoSAUR17	TnS000255413t01	145	17.0039	9.87	Chloroplast/Nucleus
GnmoSAUR18	TnS000022753t01	183	19.818	9.22	Chloroplast/Golgi apparatus
GnmoSAUR19	TnS000974377t02	111	12.4054	9.33	Nucleus
GnmoSAUR20	TnS000811303t02	161	17.8667	9.57	Chloroplast
GnmoSAUR21	TnS000811303t01	146	16.0794	9.61	Cell membrane/Chloroplast
GnmoSAUR22	TnS000811303t03	187	20.7752	8.25	Chloroplast/Mitochondrion/Nucleus
GnmoSAUR23	TnS000872037t01	201	23.4853	10.35	Chloroplast/Nucleus
GnmoSAUR24	TnS000885745t02	133	14.9701	9.44	Nucleus
GnmoSAUR25	TnS000885745t01	144	16.3536	9.32	Nucleus
GnmoSAUR26	TnS000766299t03	257	28.078	9.81	Golgi apparatus/Nucleus
GnmoSAUR27	TnS000996379t02	186	20.0215	9.68	Chloroplast/Nucleus
GnmoSAUR28	TnS000996379t01	170	19.3048	9.72	Chloroplast/Mitochondrion
GnmoSAUR29	TnS000117923t05	161	19.0765	10.31	Chloroplast/Mitochondrion
GnmoSAUR30	TnS000292607t06	194	21.3806	8.51	Chloroplast/Nucleus
GnmoSAUR31	TnS000335427t02	124	13.6097	9.34	Nucleus
GnmoSAUR32	TnS000264411t01	112	12.5956	9.78	Nucleus
GnmoSAUR33	TnS000570049t04	106	11.9719	9.81	Nucleus
GnmoSAUR34	TnS000401191t05	145	16.9227	9.97	Chloroplast/Nucleus
GnmoSAUR35	TnS000401191t04	99	11.4298	6.02	Chloroplast
GnmoSAUR36	TnS000191751t01	118	13.2382	9.3	Nucleus
GnmoSAUR37	TnS000065009t08	97	10.9733	7.83	Nucleus
