# Supplementary material for: Genome-wide identification and characterization of small auxin-up RNA (SAUR) gene family in plants: evolution and expression profiles during normal growth and stress response
Source: BMC Plant Biol. 2021 Jan 6;21:4. doi: 10.1186/s12870-020-02781-x (PMC7789510; doi:10.1186/s12870-020-02781-x)
Supplement: Supplementary file 6 — Additional file 6: Supplementary Table 4. Gene-specific primers used in this study. [file 12870_2020_2781_MOESM6_ESM.xlsx]

## Sheet: Sheet1
Supplementary Table 4. Gene-specific primers used in this study.
Os-UBQ5-F	ACCACTTCGACCGCCACTACT
Os-UBQ5-R	ACGCCTAAGCCTGCTGGTT
OsSAUR33-F	AGTGAAGAGTACGAAGCGGC
OsSAUR33-R	ATTGGACCGATGGGCATGTT
OsSAUR11-F	ACGTGTCATGTGTGCTCGAT
OsSAUR11-R	GCAAAGATGCGAACACGTTG
OsSAUR5-F	GAAGGCAGAGGAGGAGTTTGG
OsSAUR5-R	CAAACACCTCAACATCACATGGA
OsSAUR57-F	TGTGTTTGTGACTTGGGTCG
OsSAUR57-R	TGGATCGGAGGTTCCTGTAG
OsSAUR17-F	ATGGTGTGGAGGAGGAAGA
OsSAUR17-R	AAGTCGACCTGTCAATTCTATCA
OsSAUR36-F	CCCTGGAGCTCTTCTTCAGAC
OsSAUR36-R	CGCGGTGATGGAGTATGTCA
OsSAUR38-F	TGGTGACCACGGAATTCTGATT
OsSAUR38-R	GATGCTTGAGCCAGCTTTGC
OsSAUR3-F	AGGGCAGGATTGGGATTTGG
OsSAUR3-R	CCACAAAATCCTCCCTCTCACA
OsSAUR10-F	ACGCGACATGGAAACAAACG
OsSAUR10-R	CGATGTCTCGGCATCTCTCG
